# Supplementary material for: Still Something to Discover: Novel Insights into Escherichia coli Phage Diversity and Taxonomy
Source: Viruses. 2019 May 17;11(5):454. doi: 10.3390/v11050454 (PMC6563267; doi:10.3390/v11050454)
Supplement: Supplementary file 1 [file viruses-11-00454-s001.zip]

Archive with 2 entries (2 files):
- Supplementary_Table_S5.xlsx
- viruses-474118-supplementary- Table S1-4, S6 and Figure S1-10.pdf
