# Supplementary material for: Still Something to Discover: Novel Insights into Escherichia coli Phage Diversity and Taxonomy
Source: Viruses. 2019 May 17;11(5):454. doi: 10.3390/v11050454 (PMC6563267; doi:10.3390/v11050454)
Supplement: Supplementary file 1 [file viruses-11-00454-s001.zip › Supplementary_Table_S5.xlsx]

## Sheet: Myoviridae_dataset
Query	Subject	VICTOR_intergenomic_distance_D6	VICTOR_intergenomic_distance_D6_in_percent_similarity_rounded
AIII1A2248	D5505	0.993761	0.62
AIII1A2248	EdH4	0.98393	1.61
AIII1A2248	G10400	0.995174	0.48
AIII1A2248	G17	0.985203	1.48
AIII1A2248	G2133	0.995165	0.48
AIII1A2248	G2248	0.993384	0.66
AIII1A2248	G2285	0.993574	0.64
AIII1A2248	G2469	0.993069	0.69
AIII1A2248	G2494	0.992844	0.72
AIII1A2248	G2540	0.993835	0.62
AIII1A2248	G2540_3	0.993831	0.62
AIII1A2248	G28	0.994671	0.53
AIII1A2248	G29	0.993292	0.67
AIII1A2248	G37_3	0.993237	0.68
AIII1A2248	G4498	0.993458	0.65
AIII1A2248	G4500	0.9933	0.67
AIII1A2248	G4507	0.994847	0.52
AIII1A2248	G50	0.994721	0.53
AIII1A2248	G5211	0.994175	0.58
AIII1A2248	G53	0.993957	0.6
AIII1A2248	G8	0.994625	0.54
AIII1A2248	G9062	0.99361	0.64
AIII1A2248	HdK5	0.983954	1.6
AIII1A2248	HX01	0.994465	0.55
AIII1A2248	KAW1E185	0.995861	0.41
AIII1A2248	KAW3E185	0.994024	0.6
AIII1A2248	KWBSE43	0.996598	0.34
AIII1A2248	MM02	0.993993	0.6
AIII1A2248	OE5505	0.993521	0.65
AIII1A2248	PDX	0.983863	1.61
AIII1A2248	R5505	0.994556	0.54
AIII1A2248	Schickermooser	0.983917	1.61
AIII1A2248	WFbE185	0.994016	0.6
AIII1A2248	WFC	0.997415	0.26
AIII1A2248	WFH	0.997635	0.24
AIII1A2248	WFK	0.99326	0.67
AIII1A2248	WFL6982	0.993261	0.67
D5505	EdH4	0.963321	3.67
D5505	G10400	0.0795563	92.04
D5505	G17	0.92397	7.6
D5505	G28	0.0958028	90.42
D5505	G29	0.0450905	95.49
D5505	G37_3	0.586204	41.38
D5505	G4507	0.0733656	92.66
D5505	G50	0.0840604	91.59
D5505	G5211	0.567439	43.26
D5505	G8	0.127617	87.24
D5505	G9062	0.0451689	95.48
D5505	HdK5	0.961923	3.81
D5505	HX01	0.299044	70.1
D5505	KAW1E185	0.0931691	90.68
D5505	KAW3E185	0.30955	69.04
D5505	KWBSE43	0.864923	13.51
D5505	MM02	0.299261	70.07
D5505	OE5505	0.0636865	93.63
D5505	PDX	0.960473	3.95
D5505	R5505	0.0906064	90.94
D5505	Schickermooser	0.96086	3.91
D5505	WFbE185	0.299292	70.07
D5505	WFC	0.996895	0.31
D5505	WFH	0.997175	0.28
D5505	WFK	0.296006	70.4
D5505	WFL6982	0.295927	70.41
EdH4	G17	0.956064	4.39
EdH4	G28	0.963437	3.66
EdH4	G29	0.963902	3.61
EdH4	G37_3	0.954274	4.57
EdH4	G50	0.963733	3.63
EdH4	G8	0.964031	3.6
EdH4	OE5505	0.963668	3.63
EdH4	PDX	0.059741	94.03
EdH4	R5505	0.963532	3.65
EdH4	Schickermooser	0.791126	20.89
EdH4	WFbE185	0.96529	3.47
EdH4	WFC	0.995504	0.45
EdH4	WFH	0.995279	0.47
EdH4	WFK	0.96503	3.5
EdH4	WFL6982	0.965035	3.5
Enterobacteria_phage_Bp7__HQ829472	AIII1A2248	0.990602	0.94
Enterobacteria_phage_Bp7__HQ829472	D5505	0.397645	60.24
Enterobacteria_phage_Bp7__HQ829472	EdH4	0.977602	2.24
Enterobacteria_phage_Bp7__HQ829472	Enterobacteria_phage_RB68__KM607004	0.379684	62.03
Enterobacteria_phage_Bp7__HQ829472	Enterobacteria_phage_vB_EcoM_VR5__KP007359	0.148239	85.18
Enterobacteria_phage_Bp7__HQ829472	Escherichia_coli_O157_typing_phage_5__KP869103	0.97541	2.46
Enterobacteria_phage_Bp7__HQ829472	Escherichia_phage_121Q__KM507819	0.930529	6.95
Enterobacteria_phage_Bp7__HQ829472	Escherichia_phage_APCEc01__KR422352	0.376275	62.37
Enterobacteria_phage_Bp7__HQ829472	Escherichia_phage_APCEc02__KR698074	0.978914	2.11
Enterobacteria_phage_Bp7__HQ829472	Escherichia_phage_CMSTMSU__MH494197	0.946287	5.37
Enterobacteria_phage_Bp7__HQ829472	Escherichia_phage_ECD7__KY683735	0.615234	38.48
Enterobacteria_phage_Bp7__HQ829472	Escherichia_phage_ECML_117__JX128258	0.994736	0.53
Enterobacteria_phage_Bp7__HQ829472	Escherichia_phage_ECML_134__JX128259	0.404693	59.53
Enterobacteria_phage_Bp7__HQ829472	Escherichia_phage_ESCO13__KX552041	0.97302	2.7
Enterobacteria_phage_Bp7__HQ829472	Escherichia_phage_ESCO5__KX664695	0.971462	2.85
Enterobacteria_phage_Bp7__HQ829472	Escherichia_phage_FFH2__KJ190158	0.97814	2.19
Enterobacteria_phage_Bp7__HQ829472	Escherichia_phage_FV3__JQ031132	0.97638	2.36
Enterobacteria_phage_Bp7__HQ829472	Escherichia_phage_HY01__KF925357	0.388278	61.17
Enterobacteria_phage_Bp7__HQ829472	Escherichia_phage_JES2013__KC690136	0.976533	2.35
Enterobacteria_phage_Bp7__HQ829472	Escherichia_phage_LL12__MH491969	0.977111	2.29
Enterobacteria_phage_Bp7__HQ829472	Escherichia_phage_Murica__KT001917	0.976745	2.33
Enterobacteria_phage_Bp7__HQ829472	Escherichia_phage_PBECO_4__KC295538	0.927852	7.21
Enterobacteria_phage_Bp7__HQ829472	Escherichia_phage_PE37__KU925172	0.382888	61.71
Enterobacteria_phage_Bp7__HQ829472	Escherichia_phage_PEC04__KR233165	0.377186	62.28
Enterobacteria_phage_Bp7__HQ829472	Escherichia_phage_phAPEC8__JX561091	0.971723	2.83
Enterobacteria_phage_Bp7__HQ829472	Escherichia_phage_QL01__KT176190	0.109536	89.05
Enterobacteria_phage_Bp7__HQ829472	Escherichia_phage_slur02__LN881726	0.393684	60.63
Enterobacteria_phage_Bp7__HQ829472	Escherichia_phage_slur04__LN881729	0.389666	61.03
Enterobacteria_phage_Bp7__HQ829472	Escherichia_phage_slur12__LN881735	0.978004	2.2
Enterobacteria_phage_Bp7__HQ829472	Escherichia_phage_slur16__LN881727	0.978	2.2
Enterobacteria_phage_Bp7__HQ829472	Escherichia_phage_ST0__MF044457	0.383053	61.69
Enterobacteria_phage_Bp7__HQ829472	Escherichia_phage_T2__LC348380	0.418216	58.18
Enterobacteria_phage_Bp7__HQ829472	Escherichia_phage_UB__MH383160	0.926967	7.3
Enterobacteria_phage_Bp7__HQ829472	Escherichia_phage_UFV_AREG1__KX009778	0.386169	61.38
Enterobacteria_phage_Bp7__HQ829472	Escherichia_phage_V18__KY683736	0.97956	2.04
Enterobacteria_phage_Bp7__HQ829472	Escherichia_phage_vB_Eco_slurp01__LT603033	0.930286	6.97
Enterobacteria_phage_Bp7__HQ829472	Escherichia_phage_vB_EcoM_ACG_C40__JN986846	0.404677	59.53
Enterobacteria_phage_Bp7__HQ829472	Escherichia_phage_vB_EcoM_fFiEco06__MG781190	0.388998	61.1
Enterobacteria_phage_Bp7__HQ829472	Escherichia_phage_vB_EcoM_JS09__KF582788	0.38037	61.96
Enterobacteria_phage_Bp7__HQ829472	Escherichia_phage_vB_EcoM_NBG1__MH243438	0.384304	61.57
Enterobacteria_phage_Bp7__HQ829472	Escherichia_phage_vB_EcoM_PhAPEC2__KF562341	0.365641	63.44
Enterobacteria_phage_Bp7__HQ829472	Escherichia_phage_vB_EcoM_UFV13__KU867876	0.393962	60.6
Enterobacteria_phage_Bp7__HQ829472	Escherichia_phage_vB_EcoM_VR20__NC_028894	0.285712	71.43
Enterobacteria_phage_Bp7__HQ829472	Escherichia_phage_vB_EcoM_VR25__NC_028925	0.295148	70.49
Enterobacteria_phage_Bp7__HQ829472	Escherichia_phage_vB_EcoM_VR26__NC_028957	0.28011	71.99
Enterobacteria_phage_Bp7__HQ829472	Escherichia_phage_YUEEL01__KY290975	0.398806	60.12
Enterobacteria_phage_Bp7__HQ829472	Escherichia_virus_KFS_EC__MH560358	0.605396	39.46
Enterobacteria_phage_Bp7__HQ829472	Escherichia_virus_Mu__NC_000929	1	0
Enterobacteria_phage_Bp7__HQ829472	G10400	0.385664	61.43
Enterobacteria_phage_Bp7__HQ829472	G17	0.932786	6.72
Enterobacteria_phage_Bp7__HQ829472	G2133	0.385301	61.47
Enterobacteria_phage_Bp7__HQ829472	G2248	0.619138	38.09
Enterobacteria_phage_Bp7__HQ829472	G2285	0.380516	61.95
Enterobacteria_phage_Bp7__HQ829472	G2469	0.377554	62.24
Enterobacteria_phage_Bp7__HQ829472	G2494	0.609993	39
Enterobacteria_phage_Bp7__HQ829472	G2540	0.400373	59.96
Enterobacteria_phage_Bp7__HQ829472	G2540_3	0.395804	60.42
Enterobacteria_phage_Bp7__HQ829472	G28	0.382222	61.78
Enterobacteria_phage_Bp7__HQ829472	G29	0.397725	60.23
Enterobacteria_phage_Bp7__HQ829472	G37_3	0.615447	38.46
Enterobacteria_phage_Bp7__HQ829472	G4498	0.396486	60.35
Enterobacteria_phage_Bp7__HQ829472	G4500	0.395482	60.45
Enterobacteria_phage_Bp7__HQ829472	G4507	0.388792	61.12
Enterobacteria_phage_Bp7__HQ829472	G50	0.391977	60.8
Enterobacteria_phage_Bp7__HQ829472	G5211	0.609024	39.1
Enterobacteria_phage_Bp7__HQ829472	G53	0.373546	62.65
Enterobacteria_phage_Bp7__HQ829472	G8	0.397128	60.29
Enterobacteria_phage_Bp7__HQ829472	G9062	0.394488	60.55
Enterobacteria_phage_Bp7__HQ829472	HdK5	0.976358	2.36
Enterobacteria_phage_Bp7__HQ829472	HX01	0.37371	62.63
Enterobacteria_phage_Bp7__HQ829472	KAW1E185	0.399769	60.02
Enterobacteria_phage_Bp7__HQ829472	KAW3E185	0.382885	61.71
Enterobacteria_phage_Bp7__HQ829472	Klebsiella_phage_May__MG428991	0.868463	13.15
Enterobacteria_phage_Bp7__HQ829472	Klebsiella_phage_Menlow__MG428990	0.871498	12.85
Enterobacteria_phage_Bp7__HQ829472	Klebsiella_phage_ZCKP1__MH252123	0.97307	2.69
Enterobacteria_phage_Bp7__HQ829472	Klebsiella_virus_vB_KpnM_KpS110__MG770379	0.866018	13.4
Enterobacteria_phage_Bp7__HQ829472	KWBSE43	0.870544	12.95
Enterobacteria_phage_Bp7__HQ829472	MM02	0.376262	62.37
Enterobacteria_phage_Bp7__HQ829472	OE5505	0.395473	60.45
Enterobacteria_phage_Bp7__HQ829472	PDX	0.976365	2.36
Enterobacteria_phage_Bp7__HQ829472	Phage_203__MG022439	0.975271	2.47
Enterobacteria_phage_Bp7__HQ829472	R5505	0.393698	60.63
Enterobacteria_phage_Bp7__HQ829472	Schickermooser	0.973952	2.6
Enterobacteria_phage_Bp7__HQ829472	Serratia_phage_vB_Sru_IME250__KX147096	0.867427	13.26
Enterobacteria_phage_Bp7__HQ829472	Shigella_phage_Sf20__MF327006	0.610771	38.92
Enterobacteria_phage_Bp7__HQ829472	Shigella_phage_SfMu__KP010268	0.995372	0.46
Enterobacteria_phage_Bp7__HQ829472	Shigella_phage_SH7__KX828711	0.383367	61.66
Enterobacteria_phage_Bp7__HQ829472	Shigella_phage_SHBML_50_1__KX130864	0.397647	60.24
Enterobacteria_phage_Bp7__HQ829472	Shigella_phage_SHFML_26__KX130862	0.403005	59.7
Enterobacteria_phage_Bp7__HQ829472	Shigella_phage_SHSML_52_1__KX130865	0.379612	62.04
Enterobacteria_phage_Bp7__HQ829472	WFbE185	0.378929	62.11
Enterobacteria_phage_Bp7__HQ829472	WFC	0.996142	0.39
Enterobacteria_phage_Bp7__HQ829472	WFH	0.996701	0.33
Enterobacteria_phage_Bp7__HQ829472	WFK	0.36889	63.11
Enterobacteria_phage_Bp7__HQ829472	WFL6982	0.368773	63.12
Enterobacteria_phage_GEC_3S__HE978309	AIII1A2248	0.994422	0.56
Enterobacteria_phage_GEC_3S__HE978309	D5505	0.578845	42.12
Enterobacteria_phage_GEC_3S__HE978309	EdH4	0.951633	4.84
Enterobacteria_phage_GEC_3S__HE978309	Enterobacteria_phage_Bp7__HQ829472	0.612641	38.74
Enterobacteria_phage_GEC_3S__HE978309	Enterobacteria_phage_IME08__HM071924	0.604302	39.57
Enterobacteria_phage_GEC_3S__HE978309	Enterobacteria_phage_RB68__KM607004	0.587739	41.23
Enterobacteria_phage_GEC_3S__HE978309	Enterobacteria_phage_vB_EcoM_VR5__KP007359	0.603619	39.64
Enterobacteria_phage_GEC_3S__HE978309	Escherichia_coli_O157_typing_phage_5__KP869103	0.951491	4.85
Enterobacteria_phage_GEC_3S__HE978309	Escherichia_phage_121Q__KM507819	0.924683	7.53
Enterobacteria_phage_GEC_3S__HE978309	Escherichia_phage_APCEc01__KR422352	0.594298	40.57
Enterobacteria_phage_GEC_3S__HE978309	Escherichia_phage_APCEc02__KR698074	0.951745	4.83
Enterobacteria_phage_GEC_3S__HE978309	Escherichia_phage_CMSTMSU__MH494197	0.944285	5.57
Enterobacteria_phage_GEC_3S__HE978309	Escherichia_phage_ECD7__KY683735	0.0688949	93.11
Enterobacteria_phage_GEC_3S__HE978309	Escherichia_phage_ECML_117__JX128258	0.993516	0.65
Enterobacteria_phage_GEC_3S__HE978309	Escherichia_phage_ECML_134__JX128259	0.583665	41.63
Enterobacteria_phage_GEC_3S__HE978309	Escherichia_phage_ESCO13__KX552041	0.957914	4.21
Enterobacteria_phage_GEC_3S__HE978309	Escherichia_phage_ESCO5__KX664695	0.959562	4.04
Enterobacteria_phage_GEC_3S__HE978309	Escherichia_phage_FFH2__KJ190158	0.950815	4.92
Enterobacteria_phage_GEC_3S__HE978309	Escherichia_phage_FV3__JQ031132	0.944461	5.55
Enterobacteria_phage_GEC_3S__HE978309	Escherichia_phage_HY01__KF925357	0.589776	41.02
Enterobacteria_phage_GEC_3S__HE978309	Escherichia_phage_JES2013__KC690136	0.950657	4.93
Enterobacteria_phage_GEC_3S__HE978309	Escherichia_phage_LL12__MH491969	0.952691	4.73
Enterobacteria_phage_GEC_3S__HE978309	Escherichia_phage_Murica__KT001917	0.950747	4.93
Enterobacteria_phage_GEC_3S__HE978309	Escherichia_phage_PBECO_4__KC295538	0.92463	7.54
Enterobacteria_phage_GEC_3S__HE978309	Escherichia_phage_PE37__KU925172	0.581879	41.81
Enterobacteria_phage_GEC_3S__HE978309	Escherichia_phage_PEC04__KR233165	0.584051	41.59
Enterobacteria_phage_GEC_3S__HE978309	Escherichia_phage_phAPEC8__JX561091	0.957906	4.21
Enterobacteria_phage_GEC_3S__HE978309	Escherichia_phage_QL01__KT176190	0.604529	39.55
Enterobacteria_phage_GEC_3S__HE978309	Escherichia_phage_slur02__LN881726	0.582902	41.71
Enterobacteria_phage_GEC_3S__HE978309	Escherichia_phage_slur04__LN881729	0.5786	42.14
Enterobacteria_phage_GEC_3S__HE978309	Escherichia_phage_slur12__LN881735	0.952516	4.75
Enterobacteria_phage_GEC_3S__HE978309	Escherichia_phage_slur16__LN881727	0.951221	4.88
Enterobacteria_phage_GEC_3S__HE978309	Escherichia_phage_ST0__MF044457	0.596829	40.32
Enterobacteria_phage_GEC_3S__HE978309	Escherichia_phage_T2__LC348380	0.582847	41.72
Enterobacteria_phage_GEC_3S__HE978309	Escherichia_phage_UB__MH383160	0.92115	7.88
Enterobacteria_phage_GEC_3S__HE978309	Escherichia_phage_UFV_AREG1__KX009778	0.584991	41.5
Enterobacteria_phage_GEC_3S__HE978309	Escherichia_phage_V18__KY683736	0.964094	3.59
Enterobacteria_phage_GEC_3S__HE978309	Escherichia_phage_vB_Eco_slurp01__LT603033	0.9246	7.54
Enterobacteria_phage_GEC_3S__HE978309	Escherichia_phage_vB_EcoM_ACG_C40__JN986846	0.581042	41.9
Enterobacteria_phage_GEC_3S__HE978309	Escherichia_phage_vB_EcoM_fFiEco06__MG781190	0.578215	42.18
Enterobacteria_phage_GEC_3S__HE978309	Escherichia_phage_vB_EcoM_JS09__KF582788	0.595608	40.44
Enterobacteria_phage_GEC_3S__HE978309	Escherichia_phage_vB_EcoM_NBG1__MH243438	0.599702	40.03
Enterobacteria_phage_GEC_3S__HE978309	Escherichia_phage_vB_EcoM_PhAPEC2__KF562341	0.592007	40.8
Enterobacteria_phage_GEC_3S__HE978309	Escherichia_phage_vB_EcoM_UFV13__KU867876	0.577892	42.21
Enterobacteria_phage_GEC_3S__HE978309	Escherichia_phage_vB_EcoM_VR20__NC_028894	0.594684	40.53
Enterobacteria_phage_GEC_3S__HE978309	Escherichia_phage_vB_EcoM_VR25__NC_028925	0.599639	40.04
Enterobacteria_phage_GEC_3S__HE978309	Escherichia_phage_vB_EcoM_VR26__NC_028957	0.60651	39.35
Enterobacteria_phage_GEC_3S__HE978309	Escherichia_phage_vB_EcoM_VR7__HM563683	0.609927	39.01
Enterobacteria_phage_GEC_3S__HE978309	Escherichia_phage_wV7__HM997020	0.585081	41.49
Enterobacteria_phage_GEC_3S__HE978309	Escherichia_phage_YUEEL01__KY290975	0.57623	42.38
Enterobacteria_phage_GEC_3S__HE978309	Escherichia_virus_KFS_EC__MH560358	0.0696353	93.04
Enterobacteria_phage_GEC_3S__HE978309	Escherichia_virus_Mu__NC_000929	0.995239	0.48
Enterobacteria_phage_GEC_3S__HE978309	G10400	0.586576	41.34
Enterobacteria_phage_GEC_3S__HE978309	G17	0.928193	7.18
Enterobacteria_phage_GEC_3S__HE978309	G2133	0.587877	41.21
Enterobacteria_phage_GEC_3S__HE978309	G2248	0.0891651	91.08
Enterobacteria_phage_GEC_3S__HE978309	G2285	0.594927	40.51
Enterobacteria_phage_GEC_3S__HE978309	G2469	0.594676	40.53
Enterobacteria_phage_GEC_3S__HE978309	G2494	0.0703242	92.97
Enterobacteria_phage_GEC_3S__HE978309	G2540	0.587767	41.22
Enterobacteria_phage_GEC_3S__HE978309	G2540_3	0.585028	41.5
Enterobacteria_phage_GEC_3S__HE978309	G28	0.582713	41.73
Enterobacteria_phage_GEC_3S__HE978309	G29	0.577915	42.21
Enterobacteria_phage_GEC_3S__HE978309	G37_3	0.0751784	92.48
Enterobacteria_phage_GEC_3S__HE978309	G4498	0.582579	41.74
Enterobacteria_phage_GEC_3S__HE978309	G4500	0.578562	42.14
Enterobacteria_phage_GEC_3S__HE978309	G4507	0.586765	41.32
Enterobacteria_phage_GEC_3S__HE978309	G50	0.584169	41.58
Enterobacteria_phage_GEC_3S__HE978309	G5211	0.072585	92.74
Enterobacteria_phage_GEC_3S__HE978309	G53	0.605552	39.44
Enterobacteria_phage_GEC_3S__HE978309	G8	0.583805	41.62
Enterobacteria_phage_GEC_3S__HE978309	G9062	0.580576	41.94
Enterobacteria_phage_GEC_3S__HE978309	HdK5	0.95054	4.95
Enterobacteria_phage_GEC_3S__HE978309	HX01	0.600207	39.98
Enterobacteria_phage_GEC_3S__HE978309	KAW1E185	0.587013	41.3
Enterobacteria_phage_GEC_3S__HE978309	KAW3E185	0.600796	39.92
Enterobacteria_phage_GEC_3S__HE978309	Klebsiella_phage_May__MG428991	0.866158	13.38
Enterobacteria_phage_GEC_3S__HE978309	Klebsiella_phage_Menlow__MG428990	0.864095	13.59
Enterobacteria_phage_GEC_3S__HE978309	Klebsiella_phage_ZCKP1__MH252123	0.957625	4.24
Enterobacteria_phage_GEC_3S__HE978309	Klebsiella_virus_vB_KpnM_KpS110__MG770379	0.863722	13.63
Enterobacteria_phage_GEC_3S__HE978309	KWBSE43	0.864937	13.51
Enterobacteria_phage_GEC_3S__HE978309	MM02	0.596493	40.35
Enterobacteria_phage_GEC_3S__HE978309	OE5505	0.582696	41.73
Enterobacteria_phage_GEC_3S__HE978309	PDX	0.94724	5.28
Enterobacteria_phage_GEC_3S__HE978309	Phage_203__MG022439	0.948878	5.11
Enterobacteria_phage_GEC_3S__HE978309	R5505	0.586443	41.36
Enterobacteria_phage_GEC_3S__HE978309	Schickermooser	0.957696	4.23
Enterobacteria_phage_GEC_3S__HE978309	Serratia_phage_vB_Sru_IME250__KX147096	0.861058	13.89
Enterobacteria_phage_GEC_3S__HE978309	Shigella_phage_Sf20__MF327006	0.0378202	96.22
Enterobacteria_phage_GEC_3S__HE978309	Shigella_phage_SfMu__KP010268	0.996075	0.39
Enterobacteria_phage_GEC_3S__HE978309	Shigella_phage_SH7__KX828711	0.580817	41.92
Enterobacteria_phage_GEC_3S__HE978309	Shigella_phage_SHBML_50_1__KX130864	0.584991	41.5
Enterobacteria_phage_GEC_3S__HE978309	Shigella_phage_SHFML_26__KX130862	0.588486	41.15
Enterobacteria_phage_GEC_3S__HE978309	Shigella_phage_SHSML_52_1__KX130865	0.598901	40.11
Enterobacteria_phage_GEC_3S__HE978309	WFbE185	0.597743	40.23
Enterobacteria_phage_GEC_3S__HE978309	WFC	0.99597	0.4
Enterobacteria_phage_GEC_3S__HE978309	WFH	0.995216	0.48
Enterobacteria_phage_GEC_3S__HE978309	WFK	0.588614	41.14
Enterobacteria_phage_GEC_3S__HE978309	WFL6982	0.588602	41.14
Enterobacteria_phage_IME08__HM071924	AIII1A2248	0.991787	0.82
Enterobacteria_phage_IME08__HM071924	D5505	0.375846	62.42
Enterobacteria_phage_IME08__HM071924	EdH4	0.97446	2.55
Enterobacteria_phage_IME08__HM071924	Enterobacteria_phage_Bp7__HQ829472	0.155007	84.5
Enterobacteria_phage_IME08__HM071924	Enterobacteria_phage_RB68__KM607004	0.369341	63.07
Enterobacteria_phage_IME08__HM071924	Enterobacteria_phage_vB_EcoM_VR5__KP007359	0.140707	85.93
Enterobacteria_phage_IME08__HM071924	Escherichia_coli_O157_typing_phage_5__KP869103	0.973277	2.67
Enterobacteria_phage_IME08__HM071924	Escherichia_phage_121Q__KM507819	0.927604	7.24
Enterobacteria_phage_IME08__HM071924	Escherichia_phage_APCEc01__KR422352	0.351858	64.81
Enterobacteria_phage_IME08__HM071924	Escherichia_phage_APCEc02__KR698074	0.972866	2.71
Enterobacteria_phage_IME08__HM071924	Escherichia_phage_CMSTMSU__MH494197	0.946904	5.31
Enterobacteria_phage_IME08__HM071924	Escherichia_phage_ECD7__KY683735	0.604886	39.51
Enterobacteria_phage_IME08__HM071924	Escherichia_phage_ECML_117__JX128258	0.995549	0.45
Enterobacteria_phage_IME08__HM071924	Escherichia_phage_ECML_134__JX128259	0.383191	61.68
Enterobacteria_phage_IME08__HM071924	Escherichia_phage_ESCO13__KX552041	0.970485	2.95
Enterobacteria_phage_IME08__HM071924	Escherichia_phage_ESCO5__KX664695	0.969273	3.07
Enterobacteria_phage_IME08__HM071924	Escherichia_phage_FFH2__KJ190158	0.975218	2.48
Enterobacteria_phage_IME08__HM071924	Escherichia_phage_FV3__JQ031132	0.975118	2.49
Enterobacteria_phage_IME08__HM071924	Escherichia_phage_HY01__KF925357	0.371554	62.84
Enterobacteria_phage_IME08__HM071924	Escherichia_phage_JES2013__KC690136	0.974154	2.58
Enterobacteria_phage_IME08__HM071924	Escherichia_phage_LL12__MH491969	0.974729	2.53
Enterobacteria_phage_IME08__HM071924	Escherichia_phage_Murica__KT001917	0.974011	2.6
Enterobacteria_phage_IME08__HM071924	Escherichia_phage_PBECO_4__KC295538	0.924586	7.54
Enterobacteria_phage_IME08__HM071924	Escherichia_phage_PE37__KU925172	0.371567	62.84
Enterobacteria_phage_IME08__HM071924	Escherichia_phage_PEC04__KR233165	0.366109	63.39
Enterobacteria_phage_IME08__HM071924	Escherichia_phage_phAPEC8__JX561091	0.969712	3.03
Enterobacteria_phage_IME08__HM071924	Escherichia_phage_QL01__KT176190	0.128053	87.19
Enterobacteria_phage_IME08__HM071924	Escherichia_phage_slur02__LN881726	0.363957	63.6
Enterobacteria_phage_IME08__HM071924	Escherichia_phage_slur04__LN881729	0.360103	63.99
Enterobacteria_phage_IME08__HM071924	Escherichia_phage_slur12__LN881735	0.973041	2.7
Enterobacteria_phage_IME08__HM071924	Escherichia_phage_slur16__LN881727	0.973035	2.7
Enterobacteria_phage_IME08__HM071924	Escherichia_phage_ST0__MF044457	0.353754	64.62
Enterobacteria_phage_IME08__HM071924	Escherichia_phage_T2__LC348380	0.383108	61.69
Enterobacteria_phage_IME08__HM071924	Escherichia_phage_UB__MH383160	0.923756	7.62
Enterobacteria_phage_IME08__HM071924	Escherichia_phage_UFV_AREG1__KX009778	0.369687	63.03
Enterobacteria_phage_IME08__HM071924	Escherichia_phage_V18__KY683736	0.977151	2.28
Enterobacteria_phage_IME08__HM071924	Escherichia_phage_vB_Eco_slurp01__LT603033	0.926719	7.33
Enterobacteria_phage_IME08__HM071924	Escherichia_phage_vB_EcoM_ACG_C40__JN986846	0.391147	60.89
Enterobacteria_phage_IME08__HM071924	Escherichia_phage_vB_EcoM_fFiEco06__MG781190	0.370665	62.93
Enterobacteria_phage_IME08__HM071924	Escherichia_phage_vB_EcoM_JS09__KF582788	0.352649	64.74
Enterobacteria_phage_IME08__HM071924	Escherichia_phage_vB_EcoM_NBG1__MH243438	0.359506	64.05
Enterobacteria_phage_IME08__HM071924	Escherichia_phage_vB_EcoM_PhAPEC2__KF562341	0.355792	64.42
Enterobacteria_phage_IME08__HM071924	Escherichia_phage_vB_EcoM_UFV13__KU867876	0.360276	63.97
Enterobacteria_phage_IME08__HM071924	Escherichia_phage_vB_EcoM_VR20__NC_028894	0.258095	74.19
Enterobacteria_phage_IME08__HM071924	Escherichia_phage_vB_EcoM_VR25__NC_028925	0.271981	72.8
Enterobacteria_phage_IME08__HM071924	Escherichia_phage_vB_EcoM_VR26__NC_028957	0.27818	72.18
Enterobacteria_phage_IME08__HM071924	Escherichia_phage_vB_EcoM_VR7__HM563683	0.282642	71.74
Enterobacteria_phage_IME08__HM071924	Escherichia_phage_wV7__HM997020	0.368849	63.12
Enterobacteria_phage_IME08__HM071924	Escherichia_phage_YUEEL01__KY290975	0.373741	62.63
Enterobacteria_phage_IME08__HM071924	Escherichia_virus_KFS_EC__MH560358	0.597229	40.28
Enterobacteria_phage_IME08__HM071924	Escherichia_virus_Mu__NC_000929	0.997401	0.26
Enterobacteria_phage_IME08__HM071924	G10400	0.380201	61.98
Enterobacteria_phage_IME08__HM071924	G17	0.929331	7.07
Enterobacteria_phage_IME08__HM071924	G2133	0.375527	62.45
Enterobacteria_phage_IME08__HM071924	G2248	0.613237	38.68
Enterobacteria_phage_IME08__HM071924	G2285	0.370737	62.93
Enterobacteria_phage_IME08__HM071924	G2469	0.354531	64.55
Enterobacteria_phage_IME08__HM071924	G2494	0.60556	39.44
Enterobacteria_phage_IME08__HM071924	G2540	0.386983	61.3
Enterobacteria_phage_IME08__HM071924	G2540_3	0.393591	60.64
Enterobacteria_phage_IME08__HM071924	G28	0.373998	62.6
Enterobacteria_phage_IME08__HM071924	G29	0.375389	62.46
Enterobacteria_phage_IME08__HM071924	G37_3	0.606709	39.33
Enterobacteria_phage_IME08__HM071924	G4498	0.378628	62.14
Enterobacteria_phage_IME08__HM071924	G4500	0.376333	62.37
Enterobacteria_phage_IME08__HM071924	G4507	0.37912	62.09
Enterobacteria_phage_IME08__HM071924	G50	0.36097	63.9
Enterobacteria_phage_IME08__HM071924	G5211	0.60455	39.54
Enterobacteria_phage_IME08__HM071924	G53	0.348603	65.14
Enterobacteria_phage_IME08__HM071924	G8	0.389232	61.08
Enterobacteria_phage_IME08__HM071924	G9062	0.3747	62.53
Enterobacteria_phage_IME08__HM071924	HdK5	0.973681	2.63
Enterobacteria_phage_IME08__HM071924	HX01	0.351131	64.89
Enterobacteria_phage_IME08__HM071924	KAW1E185	0.379304	62.07
Enterobacteria_phage_IME08__HM071924	KAW3E185	0.363516	63.65
Enterobacteria_phage_IME08__HM071924	Klebsiella_phage_May__MG428991	0.868683	13.13
Enterobacteria_phage_IME08__HM071924	Klebsiella_phage_Menlow__MG428990	0.873283	12.67
Enterobacteria_phage_IME08__HM071924	Klebsiella_phage_ZCKP1__MH252123	0.969565	3.04
Enterobacteria_phage_IME08__HM071924	Klebsiella_virus_vB_KpnM_KpS110__MG770379	0.866997	13.3
Enterobacteria_phage_IME08__HM071924	KWBSE43	0.869221	13.08
Enterobacteria_phage_IME08__HM071924	MM02	0.357229	64.28
Enterobacteria_phage_IME08__HM071924	OE5505	0.38162	61.84
Enterobacteria_phage_IME08__HM071924	PDX	0.975287	2.47
Enterobacteria_phage_IME08__HM071924	Phage_203__MG022439	0.970553	2.94
Enterobacteria_phage_IME08__HM071924	R5505	0.37206	62.79
Enterobacteria_phage_IME08__HM071924	Schickermooser	0.971132	2.89
Enterobacteria_phage_IME08__HM071924	Serratia_phage_vB_Sru_IME250__KX147096	0.869254	13.07
Enterobacteria_phage_IME08__HM071924	Shigella_phage_Sf20__MF327006	0.601636	39.84
Enterobacteria_phage_IME08__HM071924	Shigella_phage_SfMu__KP010268	0.996761	0.32
Enterobacteria_phage_IME08__HM071924	Shigella_phage_SH7__KX828711	0.368112	63.19
Enterobacteria_phage_IME08__HM071924	Shigella_phage_SHBML_50_1__KX130864	0.375756	62.42
Enterobacteria_phage_IME08__HM071924	Shigella_phage_SHFML_26__KX130862	0.385158	61.48
Enterobacteria_phage_IME08__HM071924	Shigella_phage_SHSML_52_1__KX130865	0.357297	64.27
Enterobacteria_phage_IME08__HM071924	WFbE185	0.355243	64.48
Enterobacteria_phage_IME08__HM071924	WFC	0.99707	0.29
Enterobacteria_phage_IME08__HM071924	WFH	0.997053	0.29
Enterobacteria_phage_IME08__HM071924	WFK	0.363658	63.63
Enterobacteria_phage_IME08__HM071924	WFL6982	0.363553	63.64
Enterobacteria_phage_JS10__EU863409	AIII1A2248	0.991796	0.82
Enterobacteria_phage_JS10__EU863409	D5505	0.37224	62.78
Enterobacteria_phage_JS10__EU863409	EdH4	0.975105	2.49
Enterobacteria_phage_JS10__EU863409	Enterobacteria_phage_Bp7__HQ829472	0.140031	86
Enterobacteria_phage_JS10__EU863409	Enterobacteria_phage_GEC_3S__HE978309	0.601223	39.88
Enterobacteria_phage_JS10__EU863409	Enterobacteria_phage_IME08__HM071924	0.116983	88.3
Enterobacteria_phage_JS10__EU863409	Enterobacteria_phage_RB68__KM607004	0.358681	64.13
Enterobacteria_phage_JS10__EU863409	Enterobacteria_phage_vB_EcoM_VR5__KP007359	0.110342	88.97
Enterobacteria_phage_JS10__EU863409	Escherichia_coli_O157_typing_phage_5__KP869103	0.970378	2.96
Enterobacteria_phage_JS10__EU863409	Escherichia_phage_121Q__KM507819	0.926386	7.36
Enterobacteria_phage_JS10__EU863409	Escherichia_phage_APCEc01__KR422352	0.35613	64.39
Enterobacteria_phage_JS10__EU863409	Escherichia_phage_APCEc02__KR698074	0.973283	2.67
Enterobacteria_phage_JS10__EU863409	Escherichia_phage_CMSTMSU__MH494197	0.94515	5.48
Enterobacteria_phage_JS10__EU863409	Escherichia_phage_D108__GQ357916	0.996977	0.3
Enterobacteria_phage_JS10__EU863409	Escherichia_phage_ECD7__KY683735	0.60331	39.67
Enterobacteria_phage_JS10__EU863409	Escherichia_phage_ECML_117__JX128258	0.996961	0.3
Enterobacteria_phage_JS10__EU863409	Escherichia_phage_ECML_134__JX128259	0.382369	61.76
Enterobacteria_phage_JS10__EU863409	Escherichia_phage_ESCO13__KX552041	0.968998	3.1
Enterobacteria_phage_JS10__EU863409	Escherichia_phage_ESCO5__KX664695	0.967768	3.22
Enterobacteria_phage_JS10__EU863409	Escherichia_phage_FFH2__KJ190158	0.976055	2.39
Enterobacteria_phage_JS10__EU863409	Escherichia_phage_FV3__JQ031132	0.97402	2.6
Enterobacteria_phage_JS10__EU863409	Escherichia_phage_HY01__KF925357	0.368402	63.16
Enterobacteria_phage_JS10__EU863409	Escherichia_phage_JES2013__KC690136	0.973678	2.63
Enterobacteria_phage_JS10__EU863409	Escherichia_phage_LL12__MH491969	0.974352	2.56
Enterobacteria_phage_JS10__EU863409	Escherichia_phage_Murica__KT001917	0.974278	2.57
Enterobacteria_phage_JS10__EU863409	Escherichia_phage_PBECO_4__KC295538	0.923678	7.63
Enterobacteria_phage_JS10__EU863409	Escherichia_phage_PE37__KU925172	0.364195	63.58
Enterobacteria_phage_JS10__EU863409	Escherichia_phage_PEC04__KR233165	0.35972	64.03
Enterobacteria_phage_JS10__EU863409	Escherichia_phage_phAPEC8__JX561091	0.968665	3.13
Enterobacteria_phage_JS10__EU863409	Escherichia_phage_QL01__KT176190	0.101767	89.82
Enterobacteria_phage_JS10__EU863409	Escherichia_phage_slur02__LN881726	0.371803	62.82
Enterobacteria_phage_JS10__EU863409	Escherichia_phage_slur04__LN881729	0.367984	63.2
Enterobacteria_phage_JS10__EU863409	Escherichia_phage_slur12__LN881735	0.970427	2.96
Enterobacteria_phage_JS10__EU863409	Escherichia_phage_slur16__LN881727	0.97042	2.96
Enterobacteria_phage_JS10__EU863409	Escherichia_phage_ST0__MF044457	0.363169	63.68
Enterobacteria_phage_JS10__EU863409	Escherichia_phage_T2__LC348380	0.406189	59.38
Enterobacteria_phage_JS10__EU863409	Escherichia_phage_UB__MH383160	0.922841	7.72
Enterobacteria_phage_JS10__EU863409	Escherichia_phage_UFV_AREG1__KX009778	0.367999	63.2
Enterobacteria_phage_JS10__EU863409	Escherichia_phage_V18__KY683736	0.976528	2.35
Enterobacteria_phage_JS10__EU863409	Escherichia_phage_vB_Eco_slurp01__LT603033	0.925216	7.48
Enterobacteria_phage_JS10__EU863409	Escherichia_phage_vB_EcoM_ACG_C40__JN986846	0.392089	60.79
Enterobacteria_phage_JS10__EU863409	Escherichia_phage_vB_EcoM_fFiEco06__MG781190	0.369587	63.04
Enterobacteria_phage_JS10__EU863409	Escherichia_phage_vB_EcoM_JS09__KF582788	0.358597	64.14
Enterobacteria_phage_JS10__EU863409	Escherichia_phage_vB_EcoM_NBG1__MH243438	0.361688	63.83
Enterobacteria_phage_JS10__EU863409	Escherichia_phage_vB_EcoM_PhAPEC2__KF562341	0.348885	65.11
Enterobacteria_phage_JS10__EU863409	Escherichia_phage_vB_EcoM_UFV13__KU867876	0.369381	63.06
Enterobacteria_phage_JS10__EU863409	Escherichia_phage_vB_EcoM_VR20__NC_028894	0.254038	74.6
Enterobacteria_phage_JS10__EU863409	Escherichia_phage_vB_EcoM_VR25__NC_028925	0.270894	72.91
Enterobacteria_phage_JS10__EU863409	Escherichia_phage_vB_EcoM_VR26__NC_028957	0.259708	74.03
Enterobacteria_phage_JS10__EU863409	Escherichia_phage_vB_EcoM_VR7__HM563683	0.285292	71.47
Enterobacteria_phage_JS10__EU863409	Escherichia_phage_wV7__HM997020	0.357127	64.29
Enterobacteria_phage_JS10__EU863409	Escherichia_phage_YUEEL01__KY290975	0.37496	62.5
Enterobacteria_phage_JS10__EU863409	Escherichia_virus_KFS_EC__MH560358	0.59605	40.4
Enterobacteria_phage_JS10__EU863409	Escherichia_virus_Mu__NC_000929	0.998146	0.19
Enterobacteria_phage_JS10__EU863409	G10400	0.370163	62.98
Enterobacteria_phage_JS10__EU863409	G17	0.927712	7.23
Enterobacteria_phage_JS10__EU863409	G2133	0.364439	63.56
Enterobacteria_phage_JS10__EU863409	G2248	0.606977	39.3
Enterobacteria_phage_JS10__EU863409	G2285	0.36979	63.02
Enterobacteria_phage_JS10__EU863409	G2469	0.361658	63.83
Enterobacteria_phage_JS10__EU863409	G2494	0.600288	39.97
Enterobacteria_phage_JS10__EU863409	G2540	0.378503	62.15
Enterobacteria_phage_JS10__EU863409	G2540_3	0.386654	61.33
Enterobacteria_phage_JS10__EU863409	G28	0.367564	63.24
Enterobacteria_phage_JS10__EU863409	G29	0.36957	63.04
Enterobacteria_phage_JS10__EU863409	G37_3	0.607806	39.22
Enterobacteria_phage_JS10__EU863409	G4498	0.371508	62.85
Enterobacteria_phage_JS10__EU863409	G4500	0.370041	63
Enterobacteria_phage_JS10__EU863409	G4507	0.369091	63.09
Enterobacteria_phage_JS10__EU863409	G50	0.376229	62.38
Enterobacteria_phage_JS10__EU863409	G5211	0.59759	40.24
Enterobacteria_phage_JS10__EU863409	G53	0.352777	64.72
Enterobacteria_phage_JS10__EU863409	G8	0.393847	60.62
Enterobacteria_phage_JS10__EU863409	G9062	0.372195	62.78
Enterobacteria_phage_JS10__EU863409	HdK5	0.970827	2.92
Enterobacteria_phage_JS10__EU863409	HX01	0.356614	64.34
Enterobacteria_phage_JS10__EU863409	KAW1E185	0.380815	61.92
Enterobacteria_phage_JS10__EU863409	KAW3E185	0.369276	63.07
Enterobacteria_phage_JS10__EU863409	Klebsiella_phage_May__MG428991	0.868287	13.17
Enterobacteria_phage_JS10__EU863409	Klebsiella_phage_Menlow__MG428990	0.869515	13.05
Enterobacteria_phage_JS10__EU863409	Klebsiella_phage_ZCKP1__MH252123	0.969639	3.04
Enterobacteria_phage_JS10__EU863409	Klebsiella_virus_vB_KpnM_KpS110__MG770379	0.866422	13.36
Enterobacteria_phage_JS10__EU863409	KWBSE43	0.866757	13.32
Enterobacteria_phage_JS10__EU863409	MM02	0.358893	64.11
Enterobacteria_phage_JS10__EU863409	OE5505	0.373777	62.62
Enterobacteria_phage_JS10__EU863409	PDX	0.971194	2.88
Enterobacteria_phage_JS10__EU863409	Phage_203__MG022439	0.969777	3.02
Enterobacteria_phage_JS10__EU863409	R5505	0.372625	62.74
Enterobacteria_phage_JS10__EU863409	Schickermooser	0.97032	2.97
Enterobacteria_phage_JS10__EU863409	Serratia_phage_vB_Sru_IME250__KX147096	0.872213	12.78
Enterobacteria_phage_JS10__EU863409	Shigella_phage_Sf20__MF327006	0.602473	39.75
Enterobacteria_phage_JS10__EU863409	Shigella_phage_SfMu__KP010268	0.995517	0.45
Enterobacteria_phage_JS10__EU863409	Shigella_phage_SH7__KX828711	0.362119	63.79
Enterobacteria_phage_JS10__EU863409	Shigella_phage_SHBML_50_1__KX130864	0.378218	62.18
Enterobacteria_phage_JS10__EU863409	Shigella_phage_SHFML_26__KX130862	0.387911	61.21
Enterobacteria_phage_JS10__EU863409	Shigella_phage_SHSML_52_1__KX130865	0.362383	63.76
Enterobacteria_phage_JS10__EU863409	Shigella_phage_SP18__GQ981382	0.29424	70.58
Enterobacteria_phage_JS10__EU863409	WFbE185	0.357939	64.21
Enterobacteria_phage_JS10__EU863409	WFC	0.996278	0.37
Enterobacteria_phage_JS10__EU863409	WFH	0.99565	0.44
Enterobacteria_phage_JS10__EU863409	WFK	0.35308	64.69
Enterobacteria_phage_JS10__EU863409	WFL6982	0.352975	64.7
Enterobacteria_phage_Phi1__EF437941	AIII1A2248	0.99424	0.58
Enterobacteria_phage_Phi1__EF437941	D5505	0.578269	42.17
Enterobacteria_phage_Phi1__EF437941	EdH4	0.951464	4.85
Enterobacteria_phage_Phi1__EF437941	Enterobacteria_phage_Bp7__HQ829472	0.612266	38.77
Enterobacteria_phage_Phi1__EF437941	Enterobacteria_phage_GEC_3S__HE978309	0.0325568	96.74
Enterobacteria_phage_Phi1__EF437941	Enterobacteria_phage_IME08__HM071924	0.600862	39.91
Enterobacteria_phage_Phi1__EF437941	Enterobacteria_phage_JS10__EU863409	0.600633	39.94
Enterobacteria_phage_Phi1__EF437941	Enterobacteria_phage_RB68__KM607004	0.585839	41.42
Enterobacteria_phage_Phi1__EF437941	Enterobacteria_phage_vB_EcoM_VR5__KP007359	0.605707	39.43
Enterobacteria_phage_Phi1__EF437941	Escherichia_coli_O157_typing_phage_5__KP869103	0.952414	4.76
Enterobacteria_phage_Phi1__EF437941	Escherichia_phage_121Q__KM507819	0.924929	7.51
Enterobacteria_phage_Phi1__EF437941	Escherichia_phage_APCEc01__KR422352	0.595327	40.47
Enterobacteria_phage_Phi1__EF437941	Escherichia_phage_APCEc02__KR698074	0.951334	4.87
Enterobacteria_phage_Phi1__EF437941	Escherichia_phage_CMSTMSU__MH494197	0.94394	5.61
Enterobacteria_phage_Phi1__EF437941	Escherichia_phage_D108__GQ357916	0.995815	0.42
Enterobacteria_phage_Phi1__EF437941	Escherichia_phage_ECD7__KY683735	0.05631	94.37
Enterobacteria_phage_Phi1__EF437941	Escherichia_phage_ECML_117__JX128258	0.992685	0.73
Enterobacteria_phage_Phi1__EF437941	Escherichia_phage_ECML_134__JX128259	0.579848	42.02
Enterobacteria_phage_Phi1__EF437941	Escherichia_phage_ESCO13__KX552041	0.95931	4.07
Enterobacteria_phage_Phi1__EF437941	Escherichia_phage_ESCO5__KX664695	0.959991	4
Enterobacteria_phage_Phi1__EF437941	Escherichia_phage_FFH2__KJ190158	0.951046	4.9
Enterobacteria_phage_Phi1__EF437941	Escherichia_phage_FV3__JQ031132	0.946659	5.33
Enterobacteria_phage_Phi1__EF437941	Escherichia_phage_HY01__KF925357	0.587366	41.26
Enterobacteria_phage_Phi1__EF437941	Escherichia_phage_JES2013__KC690136	0.950728	4.93
Enterobacteria_phage_Phi1__EF437941	Escherichia_phage_JS98__EF469154	0.600993	39.9
Enterobacteria_phage_Phi1__EF437941	Escherichia_phage_JSE__EU863408	0.0634287	93.66
Enterobacteria_phage_Phi1__EF437941	Escherichia_phage_LL12__MH491969	0.953959	4.6
Enterobacteria_phage_Phi1__EF437941	Escherichia_phage_Murica__KT001917	0.95071	4.93
Enterobacteria_phage_Phi1__EF437941	Escherichia_phage_PBECO_4__KC295538	0.924089	7.59
Enterobacteria_phage_Phi1__EF437941	Escherichia_phage_PE37__KU925172	0.581101	41.89
Enterobacteria_phage_Phi1__EF437941	Escherichia_phage_PEC04__KR233165	0.581391	41.86
Enterobacteria_phage_Phi1__EF437941	Escherichia_phage_phAPEC8__JX561091	0.958434	4.16
Enterobacteria_phage_Phi1__EF437941	Escherichia_phage_QL01__KT176190	0.60632	39.37
Enterobacteria_phage_Phi1__EF437941	Escherichia_phage_slur02__LN881726	0.58195	41.81
Enterobacteria_phage_Phi1__EF437941	Escherichia_phage_slur04__LN881729	0.577699	42.23
Enterobacteria_phage_Phi1__EF437941	Escherichia_phage_slur12__LN881735	0.953658	4.63
Enterobacteria_phage_Phi1__EF437941	Escherichia_phage_slur16__LN881727	0.952323	4.77
Enterobacteria_phage_Phi1__EF437941	Escherichia_phage_ST0__MF044457	0.598115	40.19
Enterobacteria_phage_Phi1__EF437941	Escherichia_phage_T2__LC348380	0.58217	41.78
Enterobacteria_phage_Phi1__EF437941	Escherichia_phage_UB__MH383160	0.920148	7.99
Enterobacteria_phage_Phi1__EF437941	Escherichia_phage_UFV_AREG1__KX009778	0.583814	41.62
Enterobacteria_phage_Phi1__EF437941	Escherichia_phage_V18__KY683736	0.966161	3.38
Enterobacteria_phage_Phi1__EF437941	Escherichia_phage_vB_Eco_slurp01__LT603033	0.924893	7.51
Enterobacteria_phage_Phi1__EF437941	Escherichia_phage_vB_EcoM_ACG_C40__JN986846	0.579962	42
Enterobacteria_phage_Phi1__EF437941	Escherichia_phage_vB_EcoM_fFiEco06__MG781190	0.577143	42.29
Enterobacteria_phage_Phi1__EF437941	Escherichia_phage_vB_EcoM_JS09__KF582788	0.59567	40.43
Enterobacteria_phage_Phi1__EF437941	Escherichia_phage_vB_EcoM_NBG1__MH243438	0.598758	40.12
Enterobacteria_phage_Phi1__EF437941	Escherichia_phage_vB_EcoM_PhAPEC2__KF562341	0.592532	40.75
Enterobacteria_phage_Phi1__EF437941	Escherichia_phage_vB_EcoM_UFV13__KU867876	0.578551	42.14
Enterobacteria_phage_Phi1__EF437941	Escherichia_phage_vB_EcoM_VR20__NC_028894	0.593471	40.65
Enterobacteria_phage_Phi1__EF437941	Escherichia_phage_vB_EcoM_VR25__NC_028925	0.600442	39.96
Enterobacteria_phage_Phi1__EF437941	Escherichia_phage_vB_EcoM_VR26__NC_028957	0.607872	39.21
Enterobacteria_phage_Phi1__EF437941	Escherichia_phage_vB_EcoM_VR7__HM563683	0.61071	38.93
Enterobacteria_phage_Phi1__EF437941	Escherichia_phage_wV7__HM997020	0.586453	41.35
Enterobacteria_phage_Phi1__EF437941	Escherichia_phage_YUEEL01__KY290975	0.574356	42.56
Enterobacteria_phage_Phi1__EF437941	Escherichia_virus_KFS_EC__MH560358	0.0704799	92.95
Enterobacteria_phage_Phi1__EF437941	Escherichia_virus_Mu__NC_000929	0.994672	0.53
Enterobacteria_phage_Phi1__EF437941	G10400	0.585507	41.45
Enterobacteria_phage_Phi1__EF437941	G17	0.92833	7.17
Enterobacteria_phage_Phi1__EF437941	G2133	0.586612	41.34
Enterobacteria_phage_Phi1__EF437941	G2248	0.0860036	91.4
Enterobacteria_phage_Phi1__EF437941	G2285	0.593846	40.62
Enterobacteria_phage_Phi1__EF437941	G2469	0.59312	40.69
Enterobacteria_phage_Phi1__EF437941	G2494	0.0758447	92.42
Enterobacteria_phage_Phi1__EF437941	G2540	0.595912	40.41
Enterobacteria_phage_Phi1__EF437941	G2540_3	0.594054	40.59
Enterobacteria_phage_Phi1__EF437941	G28	0.582478	41.75
Enterobacteria_phage_Phi1__EF437941	G29	0.579576	42.04
Enterobacteria_phage_Phi1__EF437941	G37_3	0.0745232	92.55
Enterobacteria_phage_Phi1__EF437941	G4498	0.58241	41.76
Enterobacteria_phage_Phi1__EF437941	G4500	0.58022	41.98
Enterobacteria_phage_Phi1__EF437941	G4507	0.583078	41.69
Enterobacteria_phage_Phi1__EF437941	G50	0.58439	41.56
Enterobacteria_phage_Phi1__EF437941	G5211	0.0751366	92.49
Enterobacteria_phage_Phi1__EF437941	G53	0.605499	39.45
Enterobacteria_phage_Phi1__EF437941	G8	0.58222	41.78
Enterobacteria_phage_Phi1__EF437941	G9062	0.582131	41.79
Enterobacteria_phage_Phi1__EF437941	HdK5	0.951745	4.83
Enterobacteria_phage_Phi1__EF437941	HX01	0.596673	40.33
Enterobacteria_phage_Phi1__EF437941	KAW1E185	0.586621	41.34
Enterobacteria_phage_Phi1__EF437941	KAW3E185	0.599251	40.07
Enterobacteria_phage_Phi1__EF437941	Klebsiella_phage_May__MG428991	0.866472	13.35
Enterobacteria_phage_Phi1__EF437941	Klebsiella_phage_Menlow__MG428990	0.863618	13.64
Enterobacteria_phage_Phi1__EF437941	Klebsiella_phage_ZCKP1__MH252123	0.959312	4.07
Enterobacteria_phage_Phi1__EF437941	Klebsiella_virus_vB_KpnM_KpS110__MG770379	0.863383	13.66
Enterobacteria_phage_Phi1__EF437941	KWBSE43	0.865443	13.46
Enterobacteria_phage_Phi1__EF437941	MM02	0.596096	40.39
Enterobacteria_phage_Phi1__EF437941	OE5505	0.580828	41.92
Enterobacteria_phage_Phi1__EF437941	PDX	0.949778	5.02
Enterobacteria_phage_Phi1__EF437941	Phage_203__MG022439	0.951345	4.87
Enterobacteria_phage_Phi1__EF437941	R5505	0.589033	41.1
Enterobacteria_phage_Phi1__EF437941	Schickermooser	0.959679	4.03
Enterobacteria_phage_Phi1__EF437941	Serratia_phage_vB_Sru_IME250__KX147096	0.861861	13.81
Enterobacteria_phage_Phi1__EF437941	Shigella_phage_Sf20__MF327006	0.0408881	95.91
Enterobacteria_phage_Phi1__EF437941	Shigella_phage_SfMu__KP010268	0.99407	0.59
Enterobacteria_phage_Phi1__EF437941	Shigella_phage_SH7__KX828711	0.580931	41.91
Enterobacteria_phage_Phi1__EF437941	Shigella_phage_SHBML_50_1__KX130864	0.584506	41.55
Enterobacteria_phage_Phi1__EF437941	Shigella_phage_SHFML_26__KX130862	0.58648	41.35
Enterobacteria_phage_Phi1__EF437941	Shigella_phage_SHSML_52_1__KX130865	0.59798	40.2
Enterobacteria_phage_Phi1__EF437941	Shigella_phage_SP18__GQ981382	0.59878	40.12
Enterobacteria_phage_Phi1__EF437941	WFbE185	0.596833	40.32
Enterobacteria_phage_Phi1__EF437941	WFC	0.995641	0.44
Enterobacteria_phage_Phi1__EF437941	WFH	0.993874	0.61
Enterobacteria_phage_Phi1__EF437941	WFK	0.588305	41.17
Enterobacteria_phage_Phi1__EF437941	WFL6982	0.588264	41.17
Enterobacteria_phage_RB49__AY343333	AIII1A2248	0.994668	0.53
Enterobacteria_phage_RB49__AY343333	D5505	0.58051	41.95
Enterobacteria_phage_RB49__AY343333	EdH4	0.951442	4.86
Enterobacteria_phage_RB49__AY343333	Enterobacteria_phage_Bp7__HQ829472	0.612987	38.7
Enterobacteria_phage_RB49__AY343333	Enterobacteria_phage_GEC_3S__HE978309	0.0390995	96.09
Enterobacteria_phage_RB49__AY343333	Enterobacteria_phage_IME08__HM071924	0.603998	39.6
Enterobacteria_phage_RB49__AY343333	Enterobacteria_phage_JS10__EU863409	0.602978	39.7
Enterobacteria_phage_RB49__AY343333	Enterobacteria_phage_Phi1__EF437941	0.03673	96.33
Enterobacteria_phage_RB49__AY343333	Enterobacteria_phage_RB68__KM607004	0.586445	41.36
Enterobacteria_phage_RB49__AY343333	Enterobacteria_phage_vB_EcoM_VR5__KP007359	0.604903	39.51
Enterobacteria_phage_RB49__AY343333	Escherichia_coli_O157_typing_phage_5__KP869103	0.950672	4.93
Enterobacteria_phage_RB49__AY343333	Escherichia_phage_121Q__KM507819	0.92454	7.55
Enterobacteria_phage_RB49__AY343333	Escherichia_phage_APCEc01__KR422352	0.593046	40.7
Enterobacteria_phage_RB49__AY343333	Escherichia_phage_APCEc02__KR698074	0.950133	4.99
Enterobacteria_phage_RB49__AY343333	Escherichia_phage_CMSTMSU__MH494197	0.943746	5.63
Enterobacteria_phage_RB49__AY343333	Escherichia_phage_D108__GQ357916	0.995461	0.45
Enterobacteria_phage_RB49__AY343333	Escherichia_phage_ECD7__KY683735	0.0639251	93.61
Enterobacteria_phage_RB49__AY343333	Escherichia_phage_ECML_117__JX128258	0.990847	0.92
Enterobacteria_phage_RB49__AY343333	Escherichia_phage_ECML_134__JX128259	0.581718	41.83
Enterobacteria_phage_RB49__AY343333	Escherichia_phage_ESCO13__KX552041	0.958835	4.12
Enterobacteria_phage_RB49__AY343333	Escherichia_phage_ESCO5__KX664695	0.960659	3.93
Enterobacteria_phage_RB49__AY343333	Escherichia_phage_FFH2__KJ190158	0.949127	5.09
Enterobacteria_phage_RB49__AY343333	Escherichia_phage_FV3__JQ031132	0.946375	5.36
Enterobacteria_phage_RB49__AY343333	Escherichia_phage_HY01__KF925357	0.590422	40.96
Enterobacteria_phage_RB49__AY343333	Escherichia_phage_JES2013__KC690136	0.949122	5.09
Enterobacteria_phage_RB49__AY343333	Escherichia_phage_JS98__EF469154	0.601301	39.87
Enterobacteria_phage_RB49__AY343333	Escherichia_phage_JSE__EU863408	0.0615119	93.85
Enterobacteria_phage_RB49__AY343333	Escherichia_phage_LL12__MH491969	0.954027	4.6
Enterobacteria_phage_RB49__AY343333	Escherichia_phage_Murica__KT001917	0.949983	5
Enterobacteria_phage_RB49__AY343333	Escherichia_phage_PBECO_4__KC295538	0.923352	7.66
Enterobacteria_phage_RB49__AY343333	Escherichia_phage_PE37__KU925172	0.580113	41.99
Enterobacteria_phage_RB49__AY343333	Escherichia_phage_PEC04__KR233165	0.584614	41.54
Enterobacteria_phage_RB49__AY343333	Escherichia_phage_phAPEC8__JX561091	0.957882	4.21
Enterobacteria_phage_RB49__AY343333	Escherichia_phage_QL01__KT176190	0.607246	39.28
Enterobacteria_phage_RB49__AY343333	Escherichia_phage_slur02__LN881726	0.58331	41.67
Enterobacteria_phage_RB49__AY343333	Escherichia_phage_slur04__LN881729	0.57905	42.1
Enterobacteria_phage_RB49__AY343333	Escherichia_phage_slur12__LN881735	0.952454	4.75
Enterobacteria_phage_RB49__AY343333	Escherichia_phage_slur16__LN881727	0.951117	4.89
Enterobacteria_phage_RB49__AY343333	Escherichia_phage_ST0__MF044457	0.597329	40.27
Enterobacteria_phage_RB49__AY343333	Escherichia_phage_T2__LC348380	0.582121	41.79
Enterobacteria_phage_RB49__AY343333	Escherichia_phage_UB__MH383160	0.920113	7.99
Enterobacteria_phage_RB49__AY343333	Escherichia_phage_UFV_AREG1__KX009778	0.585757	41.42
Enterobacteria_phage_RB49__AY343333	Escherichia_phage_V18__KY683736	0.963144	3.69
Enterobacteria_phage_RB49__AY343333	Escherichia_phage_V5__DQ832317	0.949942	5.01
Enterobacteria_phage_RB49__AY343333	Escherichia_phage_vB_Eco_slurp01__LT603033	0.92341	7.66
Enterobacteria_phage_RB49__AY343333	Escherichia_phage_vB_EcoM_ACG_C40__JN986846	0.580441	41.96
Enterobacteria_phage_RB49__AY343333	Escherichia_phage_vB_EcoM_fFiEco06__MG781190	0.578944	42.11
Enterobacteria_phage_RB49__AY343333	Escherichia_phage_vB_EcoM_JS09__KF582788	0.595396	40.46
Enterobacteria_phage_RB49__AY343333	Escherichia_phage_vB_EcoM_NBG1__MH243438	0.598006	40.2
Enterobacteria_phage_RB49__AY343333	Escherichia_phage_vB_EcoM_PhAPEC2__KF562341	0.591612	40.84
Enterobacteria_phage_RB49__AY343333	Escherichia_phage_vB_EcoM_UFV13__KU867876	0.578644	42.14
Enterobacteria_phage_RB49__AY343333	Escherichia_phage_vB_EcoM_VR20__NC_028894	0.592118	40.79
Enterobacteria_phage_RB49__AY343333	Escherichia_phage_vB_EcoM_VR25__NC_028925	0.597263	40.27
Enterobacteria_phage_RB49__AY343333	Escherichia_phage_vB_EcoM_VR26__NC_028957	0.60645	39.36
Enterobacteria_phage_RB49__AY343333	Escherichia_phage_vB_EcoM_VR7__HM563683	0.608817	39.12
Enterobacteria_phage_RB49__AY343333	Escherichia_phage_wV7__HM997020	0.585889	41.41
Enterobacteria_phage_RB49__AY343333	Escherichia_phage_YUEEL01__KY290975	0.573637	42.64
Enterobacteria_phage_RB49__AY343333	Escherichia_virus_KFS_EC__MH560358	0.065779	93.42
Enterobacteria_phage_RB49__AY343333	Escherichia_virus_Mu__NC_000929	0.994853	0.51
Enterobacteria_phage_RB49__AY343333	G10400	0.586622	41.34
Enterobacteria_phage_RB49__AY343333	G17	0.927423	7.26
Enterobacteria_phage_RB49__AY343333	G2133	0.587246	41.28
Enterobacteria_phage_RB49__AY343333	G2248	0.0832755	91.67
Enterobacteria_phage_RB49__AY343333	G2285	0.593771	40.62
Enterobacteria_phage_RB49__AY343333	G2469	0.593293	40.67
Enterobacteria_phage_RB49__AY343333	G2494	0.0688651	93.11
Enterobacteria_phage_RB49__AY343333	G2540	0.588519	41.15
Enterobacteria_phage_RB49__AY343333	G2540_3	0.584857	41.51
Enterobacteria_phage_RB49__AY343333	G28	0.582983	41.7
Enterobacteria_phage_RB49__AY343333	G29	0.578863	42.11
Enterobacteria_phage_RB49__AY343333	G37_3	0.0761576	92.38
Enterobacteria_phage_RB49__AY343333	G4498	0.583702	41.63
Enterobacteria_phage_RB49__AY343333	G4500	0.579508	42.05
Enterobacteria_phage_RB49__AY343333	G4507	0.586247	41.38
Enterobacteria_phage_RB49__AY343333	G50	0.583229	41.68
Enterobacteria_phage_RB49__AY343333	G5211	0.0721758	92.78
Enterobacteria_phage_RB49__AY343333	G53	0.60396	39.6
Enterobacteria_phage_RB49__AY343333	G8	0.583864	41.61
Enterobacteria_phage_RB49__AY343333	G9062	0.580859	41.91
Enterobacteria_phage_RB49__AY343333	HdK5	0.950107	4.99
Enterobacteria_phage_RB49__AY343333	HX01	0.597012	40.3
Enterobacteria_phage_RB49__AY343333	KAW1E185	0.58733	41.27
Enterobacteria_phage_RB49__AY343333	KAW3E185	0.598878	40.11
Enterobacteria_phage_RB49__AY343333	Klebsiella_phage_May__MG428991	0.865472	13.45
Enterobacteria_phage_RB49__AY343333	Klebsiella_phage_Menlow__MG428990	0.865471	13.45
Enterobacteria_phage_RB49__AY343333	Klebsiella_phage_ZCKP1__MH252123	0.957963	4.2
Enterobacteria_phage_RB49__AY343333	Klebsiella_virus_vB_KpnM_KpS110__MG770379	0.863352	13.66
Enterobacteria_phage_RB49__AY343333	KWBSE43	0.863662	13.63
Enterobacteria_phage_RB49__AY343333	MM02	0.594936	40.51
Enterobacteria_phage_RB49__AY343333	OE5505	0.58353	41.65
Enterobacteria_phage_RB49__AY343333	PDX	0.944257	5.57
Enterobacteria_phage_RB49__AY343333	Phage_203__MG022439	0.94817	5.18
Enterobacteria_phage_RB49__AY343333	R5505	0.588014	41.2
Enterobacteria_phage_RB49__AY343333	Schickermooser	0.958135	4.19
Enterobacteria_phage_RB49__AY343333	Serratia_phage_vB_Sru_IME250__KX147096	0.861765	13.82
Enterobacteria_phage_RB49__AY343333	Shigella_phage_Sf20__MF327006	0.0333226	96.67
Enterobacteria_phage_RB49__AY343333	Shigella_phage_SfMu__KP010268	0.995308	0.47
Enterobacteria_phage_RB49__AY343333	Shigella_phage_SH7__KX828711	0.58059	41.94
Enterobacteria_phage_RB49__AY343333	Shigella_phage_SHBML_50_1__KX130864	0.582843	41.72
Enterobacteria_phage_RB49__AY343333	Shigella_phage_SHFML_26__KX130862	0.586445	41.36
Enterobacteria_phage_RB49__AY343333	Shigella_phage_SHSML_52_1__KX130865	0.598034	40.2
Enterobacteria_phage_RB49__AY343333	Shigella_phage_SP18__GQ981382	0.599197	40.08
Enterobacteria_phage_RB49__AY343333	WFbE185	0.596221	40.38
Enterobacteria_phage_RB49__AY343333	WFC	0.99543	0.46
Enterobacteria_phage_RB49__AY343333	WFH	0.992534	0.75
Enterobacteria_phage_RB49__AY343333	WFK	0.586314	41.37
Enterobacteria_phage_RB49__AY343333	WFL6982	0.586274	41.37
Enterobacteria_phage_RB68__KM607004	AIII1A2248	0.99504	0.5
Enterobacteria_phage_RB68__KM607004	D5505	0.0849896	91.5
Enterobacteria_phage_RB68__KM607004	EdH4	0.963388	3.66
Enterobacteria_phage_RB68__KM607004	Enterobacteria_phage_vB_EcoM_VR5__KP007359	0.363043	63.7
Enterobacteria_phage_RB68__KM607004	Escherichia_coli_O157_typing_phage_5__KP869103	0.958359	4.16
Enterobacteria_phage_RB68__KM607004	Escherichia_phage_APCEc01__KR422352	0.287419	71.26
Enterobacteria_phage_RB68__KM607004	Escherichia_phage_APCEc02__KR698074	0.961486	3.85
Enterobacteria_phage_RB68__KM607004	Escherichia_phage_CMSTMSU__MH494197	0.943427	5.66
Enterobacteria_phage_RB68__KM607004	Escherichia_phage_ECD7__KY683735	0.585661	41.43
Enterobacteria_phage_RB68__KM607004	Escherichia_phage_ESCO13__KX552041	0.960517	3.95
Enterobacteria_phage_RB68__KM607004	Escherichia_phage_ESCO5__KX664695	0.959527	4.05
Enterobacteria_phage_RB68__KM607004	Escherichia_phage_LL12__MH491969	0.964028	3.6
Enterobacteria_phage_RB68__KM607004	Escherichia_phage_Murica__KT001917	0.961985	3.8
Enterobacteria_phage_RB68__KM607004	Escherichia_phage_PE37__KU925172	0.0534685	94.65
Enterobacteria_phage_RB68__KM607004	Escherichia_phage_PEC04__KR233165	0.0722227	92.78
Enterobacteria_phage_RB68__KM607004	Escherichia_phage_QL01__KT176190	0.363091	63.69
Enterobacteria_phage_RB68__KM607004	Escherichia_phage_slur02__LN881726	0.080167	91.98
Enterobacteria_phage_RB68__KM607004	Escherichia_phage_slur04__LN881729	0.0760791	92.39
Enterobacteria_phage_RB68__KM607004	Escherichia_phage_slur12__LN881735	0.962294	3.77
Enterobacteria_phage_RB68__KM607004	Escherichia_phage_slur16__LN881727	0.962286	3.77
Enterobacteria_phage_RB68__KM607004	Escherichia_phage_ST0__MF044457	0.295523	70.45
Enterobacteria_phage_RB68__KM607004	Escherichia_phage_T2__LC348380	0.119571	88.04
Enterobacteria_phage_RB68__KM607004	Escherichia_phage_UB__MH383160	0.919199	8.08
Enterobacteria_phage_RB68__KM607004	Escherichia_phage_UFV_AREG1__KX009778	0.0751612	92.48
Enterobacteria_phage_RB68__KM607004	Escherichia_phage_V18__KY683736	0.973761	2.62
Enterobacteria_phage_RB68__KM607004	Escherichia_phage_vB_Eco_slurp01__LT603033	0.921964	7.8
Enterobacteria_phage_RB68__KM607004	Escherichia_phage_vB_EcoM_fFiEco06__MG781190	0.0845793	91.54
Enterobacteria_phage_RB68__KM607004	Escherichia_phage_vB_EcoM_NBG1__MH243438	0.294813	70.52
Enterobacteria_phage_RB68__KM607004	Escherichia_phage_vB_EcoM_UFV13__KU867876	0.0863068	91.37
Enterobacteria_phage_RB68__KM607004	Escherichia_phage_vB_EcoM_VR20__NC_028894	0.363733	63.63
Enterobacteria_phage_RB68__KM607004	Escherichia_phage_vB_EcoM_VR25__NC_028925	0.37187	62.81
Enterobacteria_phage_RB68__KM607004	Escherichia_phage_vB_EcoM_VR26__NC_028957	0.380416	61.96
Enterobacteria_phage_RB68__KM607004	Escherichia_phage_YUEEL01__KY290975	0.0943557	90.56
Enterobacteria_phage_RB68__KM607004	Escherichia_virus_KFS_EC__MH560358	0.579586	42.04
Enterobacteria_phage_RB68__KM607004	Escherichia_virus_Mu__NC_000929	0.998458	0.15
Enterobacteria_phage_RB68__KM607004	G10400	0.0758039	92.42
Enterobacteria_phage_RB68__KM607004	G17	0.924017	7.6
Enterobacteria_phage_RB68__KM607004	G2133	0.080194	91.98
Enterobacteria_phage_RB68__KM607004	G2248	0.592788	40.72
Enterobacteria_phage_RB68__KM607004	G2285	0.298837	70.12
Enterobacteria_phage_RB68__KM607004	G2469	0.291558	70.84
Enterobacteria_phage_RB68__KM607004	G2494	0.584571	41.54
Enterobacteria_phage_RB68__KM607004	G2540	0.0977241	90.23
Enterobacteria_phage_RB68__KM607004	G2540_3	0.122596	87.74
Enterobacteria_phage_RB68__KM607004	G28	0.0839008	91.61
Enterobacteria_phage_RB68__KM607004	G29	0.0818582	91.81
Enterobacteria_phage_RB68__KM607004	G37_3	0.592814	40.72
Enterobacteria_phage_RB68__KM607004	G4498	0.0869496	91.31
Enterobacteria_phage_RB68__KM607004	G4500	0.0825938	91.74
Enterobacteria_phage_RB68__KM607004	G4507	0.062339	93.77
Enterobacteria_phage_RB68__KM607004	G50	0.0901611	90.98
Enterobacteria_phage_RB68__KM607004	G5211	0.580734	41.93
Enterobacteria_phage_RB68__KM607004	G53	0.299878	70.01
Enterobacteria_phage_RB68__KM607004	G8	0.130584	86.94
Enterobacteria_phage_RB68__KM607004	G9062	0.0913624	90.86
Enterobacteria_phage_RB68__KM607004	HdK5	0.962191	3.78
Enterobacteria_phage_RB68__KM607004	HX01	0.286972	71.3
Enterobacteria_phage_RB68__KM607004	KAW1E185	0.0813137	91.87
Enterobacteria_phage_RB68__KM607004	KAW3E185	0.298058	70.19
Enterobacteria_phage_RB68__KM607004	Klebsiella_phage_May__MG428991	0.864762	13.52
Enterobacteria_phage_RB68__KM607004	Klebsiella_phage_Menlow__MG428990	0.865298	13.47
Enterobacteria_phage_RB68__KM607004	Klebsiella_phage_ZCKP1__MH252123	0.961437	3.86
Enterobacteria_phage_RB68__KM607004	Klebsiella_virus_vB_KpnM_KpS110__MG770379	0.860999	13.9
Enterobacteria_phage_RB68__KM607004	KWBSE43	0.865743	13.43
Enterobacteria_phage_RB68__KM607004	MM02	0.28856	71.14
Enterobacteria_phage_RB68__KM607004	OE5505	0.0880517	91.19
Enterobacteria_phage_RB68__KM607004	PDX	0.961072	3.89
Enterobacteria_phage_RB68__KM607004	Phage_203__MG022439	0.961245	3.88
Enterobacteria_phage_RB68__KM607004	R5505	0.0811258	91.89
Enterobacteria_phage_RB68__KM607004	Schickermooser	0.961783	3.82
Enterobacteria_phage_RB68__KM607004	Serratia_phage_vB_Sru_IME250__KX147096	0.86422	13.58
Enterobacteria_phage_RB68__KM607004	Shigella_phage_Sf20__MF327006	0.586046	41.4
Enterobacteria_phage_RB68__KM607004	Shigella_phage_SfMu__KP010268	0.99855	0.15
Enterobacteria_phage_RB68__KM607004	Shigella_phage_SH7__KX828711	0.0664593	93.35
Enterobacteria_phage_RB68__KM607004	Shigella_phage_SHBML_50_1__KX130864	0.078862	92.11
Enterobacteria_phage_RB68__KM607004	Shigella_phage_SHFML_26__KX130862	0.106192	89.38
Enterobacteria_phage_RB68__KM607004	Shigella_phage_SHSML_52_1__KX130865	0.294652	70.53
Enterobacteria_phage_RB68__KM607004	WFbE185	0.290633	70.94
Enterobacteria_phage_RB68__KM607004	WFC	0.996418	0.36
Enterobacteria_phage_RB68__KM607004	WFH	0.996719	0.33
Enterobacteria_phage_RB68__KM607004	WFK	0.278706	72.13
Enterobacteria_phage_RB68__KM607004	WFL6982	0.277848	72.22
Enterobacteria_phage_RB69__AY303349	AIII1A2248	0.992814	0.72
Enterobacteria_phage_RB69__AY303349	D5505	0.298369	70.16
Enterobacteria_phage_RB69__AY303349	EdH4	0.964673	3.53
Enterobacteria_phage_RB69__AY303349	Enterobacteria_phage_Bp7__HQ829472	0.370891	62.91
Enterobacteria_phage_RB69__AY303349	Enterobacteria_phage_GEC_3S__HE978309	0.591877	40.81
Enterobacteria_phage_RB69__AY303349	Enterobacteria_phage_IME08__HM071924	0.35676	64.32
Enterobacteria_phage_RB69__AY303349	Enterobacteria_phage_JS10__EU863409	0.343937	65.61
Enterobacteria_phage_RB69__AY303349	Enterobacteria_phage_Phi1__EF437941	0.592285	40.77
Enterobacteria_phage_RB69__AY303349	Enterobacteria_phage_RB49__AY343333	0.590204	40.98
Enterobacteria_phage_RB69__AY303349	Enterobacteria_phage_RB68__KM607004	0.279594	72.04
Enterobacteria_phage_RB69__AY303349	Enterobacteria_phage_vB_EcoM_VR5__KP007359	0.351256	64.87
Enterobacteria_phage_RB69__AY303349	Escherichia_coli_O157_typing_phage_5__KP869103	0.960829	3.92
Enterobacteria_phage_RB69__AY303349	Escherichia_phage_121Q__KM507819	0.921914	7.81
Enterobacteria_phage_RB69__AY303349	Escherichia_phage_APCEc01__KR422352	0.077747	92.23
Enterobacteria_phage_RB69__AY303349	Escherichia_phage_APCEc02__KR698074	0.963298	3.67
Enterobacteria_phage_RB69__AY303349	Escherichia_phage_CMSTMSU__MH494197	0.942987	5.7
Enterobacteria_phage_RB69__AY303349	Escherichia_phage_D108__GQ357916	0.998194	0.18
Enterobacteria_phage_RB69__AY303349	Escherichia_phage_ECD7__KY683735	0.592046	40.8
Enterobacteria_phage_RB69__AY303349	Escherichia_phage_ECML_117__JX128258	0.99503	0.5
Enterobacteria_phage_RB69__AY303349	Escherichia_phage_ECML_134__JX128259	0.30188	69.81
Enterobacteria_phage_RB69__AY303349	Escherichia_phage_ESCO13__KX552041	0.963165	3.68
Enterobacteria_phage_RB69__AY303349	Escherichia_phage_ESCO5__KX664695	0.963075	3.69
Enterobacteria_phage_RB69__AY303349	Escherichia_phage_FFH2__KJ190158	0.9661	3.39
Enterobacteria_phage_RB69__AY303349	Escherichia_phage_FV3__JQ031132	0.964667	3.53
Enterobacteria_phage_RB69__AY303349	Escherichia_phage_HY01__KF925357	0.301178	69.88
Enterobacteria_phage_RB69__AY303349	Escherichia_phage_JES2013__KC690136	0.964199	3.58
Enterobacteria_phage_RB69__AY303349	Escherichia_phage_JS98__EF469154	0.332759	66.72
Enterobacteria_phage_RB69__AY303349	Escherichia_phage_JSE__EU863408	0.593859	40.61
Enterobacteria_phage_RB69__AY303349	Escherichia_phage_LL12__MH491969	0.964128	3.59
Enterobacteria_phage_RB69__AY303349	Escherichia_phage_Murica__KT001917	0.963381	3.66
Enterobacteria_phage_RB69__AY303349	Escherichia_phage_PBECO_4__KC295538	0.919516	8.05
Enterobacteria_phage_RB69__AY303349	Escherichia_phage_PE37__KU925172	0.282996	71.7
Enterobacteria_phage_RB69__AY303349	Escherichia_phage_PEC04__KR233165	0.290884	70.91
Enterobacteria_phage_RB69__AY303349	Escherichia_phage_phAPEC8__JX561091	0.964224	3.58
Enterobacteria_phage_RB69__AY303349	Escherichia_phage_QL01__KT176190	0.352541	64.75
Enterobacteria_phage_RB69__AY303349	Escherichia_phage_slur02__LN881726	0.296645	70.34
Enterobacteria_phage_RB69__AY303349	Escherichia_phage_slur04__LN881729	0.292493	70.75
Enterobacteria_phage_RB69__AY303349	Escherichia_phage_slur12__LN881735	0.96348	3.65
Enterobacteria_phage_RB69__AY303349	Escherichia_phage_slur16__LN881727	0.963472	3.65
Enterobacteria_phage_RB69__AY303349	Escherichia_phage_ST0__MF044457	0.0982976	90.17
Enterobacteria_phage_RB69__AY303349	Escherichia_phage_T2__LC348380	0.320523	67.95
Enterobacteria_phage_RB69__AY303349	Escherichia_phage_UB__MH383160	0.918367	8.16
Enterobacteria_phage_RB69__AY303349	Escherichia_phage_UFV_AREG1__KX009778	0.297104	70.29
Enterobacteria_phage_RB69__AY303349	Escherichia_phage_V18__KY683736	0.974675	2.53
Enterobacteria_phage_RB69__AY303349	Escherichia_phage_V5__DQ832317	0.961512	3.85
Enterobacteria_phage_RB69__AY303349	Escherichia_phage_vB_Eco_slurp01__LT603033	0.921845	7.82
Enterobacteria_phage_RB69__AY303349	Escherichia_phage_vB_EcoM_ACG_C40__JN986846	0.311389	68.86
Enterobacteria_phage_RB69__AY303349	Escherichia_phage_vB_EcoM_fFiEco06__MG781190	0.300001	70
Enterobacteria_phage_RB69__AY303349	Escherichia_phage_vB_EcoM_JS09__KF582788	0.0854256	91.46
Enterobacteria_phage_RB69__AY303349	Escherichia_phage_vB_EcoM_NBG1__MH243438	0.085136	91.49
Enterobacteria_phage_RB69__AY303349	Escherichia_phage_vB_EcoM_PhAPEC2__KF562341	0.0546991	94.53
Enterobacteria_phage_RB69__AY303349	Escherichia_phage_vB_EcoM_UFV13__KU867876	0.293563	70.64
Enterobacteria_phage_RB69__AY303349	Escherichia_phage_vB_EcoM_VR20__NC_028894	0.373257	62.67
Enterobacteria_phage_RB69__AY303349	Escherichia_phage_vB_EcoM_VR25__NC_028925	0.375428	62.46
Enterobacteria_phage_RB69__AY303349	Escherichia_phage_vB_EcoM_VR26__NC_028957	0.386247	61.38
Enterobacteria_phage_RB69__AY303349	Escherichia_phage_vB_EcoM_VR7__HM563683	0.397476	60.25
Enterobacteria_phage_RB69__AY303349	Escherichia_phage_wV7__HM997020	0.278317	72.17
Enterobacteria_phage_RB69__AY303349	Escherichia_phage_YUEEL01__KY290975	0.302387	69.76
Enterobacteria_phage_RB69__AY303349	Escherichia_virus_KFS_EC__MH560358	0.586321	41.37
Enterobacteria_phage_RB69__AY303349	Escherichia_virus_Mu__NC_000929	0.99819	0.18
Enterobacteria_phage_RB69__AY303349	G10400	0.293869	70.61
Enterobacteria_phage_RB69__AY303349	G17	0.924605	7.54
Enterobacteria_phage_RB69__AY303349	G2133	0.291573	70.84
Enterobacteria_phage_RB69__AY303349	G2248	0.596069	40.39
Enterobacteria_phage_RB69__AY303349	G2285	0.111449	88.86
Enterobacteria_phage_RB69__AY303349	G2469	0.0948191	90.52
Enterobacteria_phage_RB69__AY303349	G2494	0.590198	40.98
Enterobacteria_phage_RB69__AY303349	G2540	0.305823	69.42
Enterobacteria_phage_RB69__AY303349	G2540_3	0.306865	69.31
Enterobacteria_phage_RB69__AY303349	G28	0.297715	70.23
Enterobacteria_phage_RB69__AY303349	G29	0.298503	70.15
Enterobacteria_phage_RB69__AY303349	G37_3	0.598818	40.12
Enterobacteria_phage_RB69__AY303349	G4498	0.295115	70.49
Enterobacteria_phage_RB69__AY303349	G4500	0.298848	70.12
Enterobacteria_phage_RB69__AY303349	G4507	0.287782	71.22
Enterobacteria_phage_RB69__AY303349	G50	0.298179	70.18
Enterobacteria_phage_RB69__AY303349	G5211	0.587581	41.24
Enterobacteria_phage_RB69__AY303349	G53	0.0914883	90.85
Enterobacteria_phage_RB69__AY303349	G8	0.313774	68.62
Enterobacteria_phage_RB69__AY303349	G9062	0.300215	69.98
Enterobacteria_phage_RB69__AY303349	HdK5	0.963306	3.67
Enterobacteria_phage_RB69__AY303349	HX01	0.0989211	90.11
Enterobacteria_phage_RB69__AY303349	KAW1E185	0.295222	70.48
Enterobacteria_phage_RB69__AY303349	KAW3E185	0.103867	89.61
Enterobacteria_phage_RB69__AY303349	Klebsiella_phage_May__MG428991	0.867654	13.23
Enterobacteria_phage_RB69__AY303349	Klebsiella_phage_Menlow__MG428990	0.86952	13.05
Enterobacteria_phage_RB69__AY303349	Klebsiella_phage_ZCKP1__MH252123	0.962705	3.73
Enterobacteria_phage_RB69__AY303349	Klebsiella_virus_vB_KpnM_KpS110__MG770379	0.867004	13.3
Enterobacteria_phage_RB69__AY303349	KWBSE43	0.867002	13.3
Enterobacteria_phage_RB69__AY303349	MM02	0.0880361	91.2
Enterobacteria_phage_RB69__AY303349	OE5505	0.303432	69.66
Enterobacteria_phage_RB69__AY303349	PDX	0.96358	3.64
Enterobacteria_phage_RB69__AY303349	Phage_203__MG022439	0.962913	3.71
Enterobacteria_phage_RB69__AY303349	R5505	0.296434	70.36
Enterobacteria_phage_RB69__AY303349	Schickermooser	0.962963	3.7
Enterobacteria_phage_RB69__AY303349	Serratia_phage_vB_Sru_IME250__KX147096	0.865576	13.44
Enterobacteria_phage_RB69__AY303349	Shigella_phage_Sf20__MF327006	0.590448	40.96
Enterobacteria_phage_RB69__AY303349	Shigella_phage_SfMu__KP010268	0.998158	0.18
Enterobacteria_phage_RB69__AY303349	Shigella_phage_SH7__KX828711	0.28418	71.58
Enterobacteria_phage_RB69__AY303349	Shigella_phage_SHBML_50_1__KX130864	0.299402	70.06
Enterobacteria_phage_RB69__AY303349	Shigella_phage_SHFML_26__KX130862	0.314254	68.57
Enterobacteria_phage_RB69__AY303349	Shigella_phage_SHSML_52_1__KX130865	0.0920835	90.79
Enterobacteria_phage_RB69__AY303349	Shigella_phage_SP18__GQ981382	0.385121	61.49
Enterobacteria_phage_RB69__AY303349	WFbE185	0.083635	91.64
Enterobacteria_phage_RB69__AY303349	WFC	0.996153	0.38
Enterobacteria_phage_RB69__AY303349	WFH	0.99636	0.36
Enterobacteria_phage_RB69__AY303349	WFK	0.0718834	92.81
Enterobacteria_phage_RB69__AY303349	WFL6982	0.0706812	92.93
Enterobacteria_phage_vB_EcoM_VR5__KP007359	AIII1A2248	0.991372	0.86
Enterobacteria_phage_vB_EcoM_VR5__KP007359	D5505	0.372242	62.78
Enterobacteria_phage_vB_EcoM_VR5__KP007359	EdH4	0.976835	2.32
Enterobacteria_phage_vB_EcoM_VR5__KP007359	Escherichia_coli_O157_typing_phage_5__KP869103	0.970084	2.99
Enterobacteria_phage_vB_EcoM_VR5__KP007359	Escherichia_phage_APCEc01__KR422352	0.359289	64.07
Enterobacteria_phage_vB_EcoM_VR5__KP007359	Escherichia_phage_APCEc02__KR698074	0.975533	2.45
Enterobacteria_phage_vB_EcoM_VR5__KP007359	Escherichia_phage_CMSTMSU__MH494197	0.947034	5.3
Enterobacteria_phage_vB_EcoM_VR5__KP007359	Escherichia_phage_ECD7__KY683735	0.605747	39.43
Enterobacteria_phage_vB_EcoM_VR5__KP007359	Escherichia_phage_ESCO13__KX552041	0.969714	3.03
Enterobacteria_phage_vB_EcoM_VR5__KP007359	Escherichia_phage_ESCO5__KX664695	0.970109	2.99
Enterobacteria_phage_vB_EcoM_VR5__KP007359	Escherichia_phage_LL12__MH491969	0.977057	2.29
Enterobacteria_phage_vB_EcoM_VR5__KP007359	Escherichia_phage_Murica__KT001917	0.976283	2.37
Enterobacteria_phage_vB_EcoM_VR5__KP007359	Escherichia_phage_PE37__KU925172	0.366527	63.35
Enterobacteria_phage_vB_EcoM_VR5__KP007359	Escherichia_phage_PEC04__KR233165	0.363662	63.63
Enterobacteria_phage_vB_EcoM_VR5__KP007359	Escherichia_phage_QL01__KT176190	0.112148	88.79
Enterobacteria_phage_vB_EcoM_VR5__KP007359	Escherichia_phage_slur02__LN881726	0.374134	62.59
Enterobacteria_phage_vB_EcoM_VR5__KP007359	Escherichia_phage_slur04__LN881729	0.370248	62.98
Enterobacteria_phage_vB_EcoM_VR5__KP007359	Escherichia_phage_slur12__LN881735	0.972362	2.76
Enterobacteria_phage_vB_EcoM_VR5__KP007359	Escherichia_phage_slur16__LN881727	0.972356	2.76
Enterobacteria_phage_vB_EcoM_VR5__KP007359	Escherichia_phage_ST0__MF044457	0.363481	63.65
Enterobacteria_phage_vB_EcoM_VR5__KP007359	Escherichia_phage_T2__LC348380	0.39717	60.28
Enterobacteria_phage_vB_EcoM_VR5__KP007359	Escherichia_phage_UB__MH383160	0.924973	7.5
Enterobacteria_phage_vB_EcoM_VR5__KP007359	Escherichia_phage_UFV_AREG1__KX009778	0.36849	63.15
Enterobacteria_phage_vB_EcoM_VR5__KP007359	Escherichia_phage_V18__KY683736	0.978976	2.1
Enterobacteria_phage_vB_EcoM_VR5__KP007359	Escherichia_phage_vB_Eco_slurp01__LT603033	0.92715	7.28
Enterobacteria_phage_vB_EcoM_VR5__KP007359	Escherichia_phage_vB_EcoM_fFiEco06__MG781190	0.372328	62.77
Enterobacteria_phage_vB_EcoM_VR5__KP007359	Escherichia_phage_vB_EcoM_NBG1__MH243438	0.364418	63.56
Enterobacteria_phage_vB_EcoM_VR5__KP007359	Escherichia_phage_vB_EcoM_UFV13__KU867876	0.372524	62.75
Enterobacteria_phage_vB_EcoM_VR5__KP007359	Escherichia_phage_vB_EcoM_VR20__NC_028894	0.25454	74.55
Enterobacteria_phage_vB_EcoM_VR5__KP007359	Escherichia_phage_vB_EcoM_VR25__NC_028925	0.246119	75.39
Enterobacteria_phage_vB_EcoM_VR5__KP007359	Escherichia_phage_vB_EcoM_VR26__NC_028957	0.233013	76.7
Enterobacteria_phage_vB_EcoM_VR5__KP007359	Escherichia_phage_YUEEL01__KY290975	0.379931	62.01
Enterobacteria_phage_vB_EcoM_VR5__KP007359	Escherichia_virus_KFS_EC__MH560358	0.597401	40.26
Enterobacteria_phage_vB_EcoM_VR5__KP007359	Escherichia_virus_Mu__NC_000929	1	0
Enterobacteria_phage_vB_EcoM_VR5__KP007359	G10400	0.373003	62.7
Enterobacteria_phage_vB_EcoM_VR5__KP007359	G17	0.929746	7.03
Enterobacteria_phage_vB_EcoM_VR5__KP007359	G2133	0.370466	62.95
Enterobacteria_phage_vB_EcoM_VR5__KP007359	G2248	0.61253	38.75
Enterobacteria_phage_vB_EcoM_VR5__KP007359	G2285	0.370111	62.99
Enterobacteria_phage_vB_EcoM_VR5__KP007359	G2469	0.360341	63.97
Enterobacteria_phage_vB_EcoM_VR5__KP007359	G2494	0.600104	39.99
Enterobacteria_phage_vB_EcoM_VR5__KP007359	G2540	0.377102	62.29
Enterobacteria_phage_vB_EcoM_VR5__KP007359	G2540_3	0.389	61.1
Enterobacteria_phage_vB_EcoM_VR5__KP007359	G28	0.372358	62.76
Enterobacteria_phage_vB_EcoM_VR5__KP007359	G29	0.375343	62.47
Enterobacteria_phage_vB_EcoM_VR5__KP007359	G37_3	0.607228	39.28
Enterobacteria_phage_vB_EcoM_VR5__KP007359	G4498	0.371778	62.82
Enterobacteria_phage_vB_EcoM_VR5__KP007359	G4500	0.376281	62.37
Enterobacteria_phage_vB_EcoM_VR5__KP007359	G4507	0.373299	62.67
Enterobacteria_phage_vB_EcoM_VR5__KP007359	G50	0.375233	62.48
Enterobacteria_phage_vB_EcoM_VR5__KP007359	G5211	0.597222	40.28
Enterobacteria_phage_vB_EcoM_VR5__KP007359	G53	0.354671	64.53
Enterobacteria_phage_vB_EcoM_VR5__KP007359	G8	0.388658	61.13
Enterobacteria_phage_vB_EcoM_VR5__KP007359	G9062	0.377136	62.29
Enterobacteria_phage_vB_EcoM_VR5__KP007359	HdK5	0.972522	2.75
Enterobacteria_phage_vB_EcoM_VR5__KP007359	HX01	0.362206	63.78
Enterobacteria_phage_vB_EcoM_VR5__KP007359	KAW1E185	0.383216	61.68
Enterobacteria_phage_vB_EcoM_VR5__KP007359	KAW3E185	0.369158	63.08
Enterobacteria_phage_vB_EcoM_VR5__KP007359	Klebsiella_phage_May__MG428991	0.864581	13.54
Enterobacteria_phage_vB_EcoM_VR5__KP007359	Klebsiella_phage_Menlow__MG428990	0.867259	13.27
Enterobacteria_phage_vB_EcoM_VR5__KP007359	Klebsiella_phage_ZCKP1__MH252123	0.969839	3.02
Enterobacteria_phage_vB_EcoM_VR5__KP007359	Klebsiella_virus_vB_KpnM_KpS110__MG770379	0.86393	13.61
Enterobacteria_phage_vB_EcoM_VR5__KP007359	KWBSE43	0.866248	13.38
Enterobacteria_phage_vB_EcoM_VR5__KP007359	MM02	0.358577	64.14
Enterobacteria_phage_vB_EcoM_VR5__KP007359	OE5505	0.376005	62.4
Enterobacteria_phage_vB_EcoM_VR5__KP007359	PDX	0.972615	2.74
Enterobacteria_phage_vB_EcoM_VR5__KP007359	Phage_203__MG022439	0.972251	2.77
Enterobacteria_phage_vB_EcoM_VR5__KP007359	R5505	0.375864	62.41
Enterobacteria_phage_vB_EcoM_VR5__KP007359	Schickermooser	0.970906	2.91
Enterobacteria_phage_vB_EcoM_VR5__KP007359	Serratia_phage_vB_Sru_IME250__KX147096	0.865016	13.5
Enterobacteria_phage_vB_EcoM_VR5__KP007359	Shigella_phage_Sf20__MF327006	0.604973	39.5
Enterobacteria_phage_vB_EcoM_VR5__KP007359	Shigella_phage_SfMu__KP010268	0.99702	0.3
Enterobacteria_phage_vB_EcoM_VR5__KP007359	Shigella_phage_SH7__KX828711	0.362875	63.71
Enterobacteria_phage_vB_EcoM_VR5__KP007359	Shigella_phage_SHBML_50_1__KX130864	0.378338	62.17
Enterobacteria_phage_vB_EcoM_VR5__KP007359	Shigella_phage_SHFML_26__KX130862	0.381196	61.88
Enterobacteria_phage_vB_EcoM_VR5__KP007359	Shigella_phage_SHSML_52_1__KX130865	0.366126	63.39
Enterobacteria_phage_vB_EcoM_VR5__KP007359	WFbE185	0.359548	64.05
Enterobacteria_phage_vB_EcoM_VR5__KP007359	WFC	0.995745	0.43
Enterobacteria_phage_vB_EcoM_VR5__KP007359	WFH	0.99636	0.36
Enterobacteria_phage_vB_EcoM_VR5__KP007359	WFK	0.355259	64.47
Enterobacteria_phage_vB_EcoM_VR5__KP007359	WFL6982	0.354187	64.58
Escherichia_coli_O157_typing_phage_5__KP869103	AIII1A2248	0.983376	1.66
Escherichia_coli_O157_typing_phage_5__KP869103	D5505	0.957821	4.22
Escherichia_coli_O157_typing_phage_5__KP869103	EdH4	0.0622776	93.77
Escherichia_coli_O157_typing_phage_5__KP869103	Escherichia_phage_APCEc01__KR422352	0.962424	3.76
Escherichia_coli_O157_typing_phage_5__KP869103	Escherichia_phage_APCEc02__KR698074	0.080586	91.94
Escherichia_coli_O157_typing_phage_5__KP869103	Escherichia_phage_CMSTMSU__MH494197	0.973439	2.66
Escherichia_coli_O157_typing_phage_5__KP869103	Escherichia_phage_ECD7__KY683735	0.95327	4.67
Escherichia_coli_O157_typing_phage_5__KP869103	Escherichia_phage_ESCO13__KX552041	0.793766	20.62
Escherichia_coli_O157_typing_phage_5__KP869103	Escherichia_phage_ESCO5__KX664695	0.796577	20.34
Escherichia_coli_O157_typing_phage_5__KP869103	Escherichia_phage_LL12__MH491969	0.0634862	93.65
Escherichia_coli_O157_typing_phage_5__KP869103	Escherichia_phage_Murica__KT001917	0.0531979	94.68
Escherichia_coli_O157_typing_phage_5__KP869103	Escherichia_phage_PE37__KU925172	0.958676	4.13
Escherichia_coli_O157_typing_phage_5__KP869103	Escherichia_phage_PEC04__KR233165	0.959042	4.1
Escherichia_coli_O157_typing_phage_5__KP869103	Escherichia_phage_QL01__KT176190	0.972659	2.73
Escherichia_coli_O157_typing_phage_5__KP869103	Escherichia_phage_slur02__LN881726	0.958124	4.19
Escherichia_coli_O157_typing_phage_5__KP869103	Escherichia_phage_slur04__LN881729	0.958305	4.17
Escherichia_coli_O157_typing_phage_5__KP869103	Escherichia_phage_slur12__LN881735	0.0488027	95.12
Escherichia_coli_O157_typing_phage_5__KP869103	Escherichia_phage_slur16__LN881727	0.0489377	95.11
Escherichia_coli_O157_typing_phage_5__KP869103	Escherichia_phage_ST0__MF044457	0.961739	3.83
Escherichia_coli_O157_typing_phage_5__KP869103	Escherichia_phage_T2__LC348380	0.958827	4.12
Escherichia_coli_O157_typing_phage_5__KP869103	Escherichia_phage_UB__MH383160	0.95406	4.59
Escherichia_coli_O157_typing_phage_5__KP869103	Escherichia_phage_UFV_AREG1__KX009778	0.958465	4.15
Escherichia_coli_O157_typing_phage_5__KP869103	Escherichia_phage_V18__KY683736	0.126036	87.4
Escherichia_coli_O157_typing_phage_5__KP869103	Escherichia_phage_vB_Eco_slurp01__LT603033	0.962178	3.78
Escherichia_coli_O157_typing_phage_5__KP869103	Escherichia_phage_vB_EcoM_fFiEco06__MG781190	0.95878	4.12
Escherichia_coli_O157_typing_phage_5__KP869103	Escherichia_phage_vB_EcoM_NBG1__MH243438	0.963105	3.69
Escherichia_coli_O157_typing_phage_5__KP869103	Escherichia_phage_vB_EcoM_UFV13__KU867876	0.958955	4.1
Escherichia_coli_O157_typing_phage_5__KP869103	Escherichia_phage_vB_EcoM_VR20__NC_028894	0.963082	3.69
Escherichia_coli_O157_typing_phage_5__KP869103	Escherichia_phage_vB_EcoM_VR25__NC_028925	0.964774	3.52
Escherichia_coli_O157_typing_phage_5__KP869103	Escherichia_phage_vB_EcoM_VR26__NC_028957	0.969327	3.07
Escherichia_coli_O157_typing_phage_5__KP869103	Escherichia_phage_YUEEL01__KY290975	0.958901	4.11
Escherichia_coli_O157_typing_phage_5__KP869103	Escherichia_virus_KFS_EC__MH560358	0.950984	4.9
Escherichia_coli_O157_typing_phage_5__KP869103	Escherichia_virus_Mu__NC_000929	0.997342	0.27
Escherichia_coli_O157_typing_phage_5__KP869103	G10400	0.958049	4.2
Escherichia_coli_O157_typing_phage_5__KP869103	G17	0.956824	4.32
Escherichia_coli_O157_typing_phage_5__KP869103	G2133	0.958509	4.15
Escherichia_coli_O157_typing_phage_5__KP869103	G2248	0.952678	4.73
Escherichia_coli_O157_typing_phage_5__KP869103	G2285	0.964368	3.56
Escherichia_coli_O157_typing_phage_5__KP869103	G2469	0.96244	3.76
Escherichia_coli_O157_typing_phage_5__KP869103	G2494	0.94957	5.04
Escherichia_coli_O157_typing_phage_5__KP869103	G2540	0.957266	4.27
Escherichia_coli_O157_typing_phage_5__KP869103	G2540_3	0.957235	4.28
Escherichia_coli_O157_typing_phage_5__KP869103	G28	0.958061	4.19
Escherichia_coli_O157_typing_phage_5__KP869103	G29	0.957254	4.27
Escherichia_coli_O157_typing_phage_5__KP869103	G37_3	0.952482	4.75
Escherichia_coli_O157_typing_phage_5__KP869103	G4498	0.957495	4.25
Escherichia_coli_O157_typing_phage_5__KP869103	G4500	0.957327	4.27
Escherichia_coli_O157_typing_phage_5__KP869103	G4507	0.959054	4.09
Escherichia_coli_O157_typing_phage_5__KP869103	G50	0.958723	4.13
Escherichia_coli_O157_typing_phage_5__KP869103	G5211	0.95331	4.67
Escherichia_coli_O157_typing_phage_5__KP869103	G53	0.972728	2.73
Escherichia_coli_O157_typing_phage_5__KP869103	G8	0.958911	4.11
Escherichia_coli_O157_typing_phage_5__KP869103	G9062	0.956924	4.31
Escherichia_coli_O157_typing_phage_5__KP869103	HdK5	0.0521816	94.78
Escherichia_coli_O157_typing_phage_5__KP869103	HX01	0.962019	3.8
Escherichia_coli_O157_typing_phage_5__KP869103	KAW1E185	0.958319	4.17
Escherichia_coli_O157_typing_phage_5__KP869103	KAW3E185	0.961659	3.83
Escherichia_coli_O157_typing_phage_5__KP869103	Klebsiella_phage_May__MG428991	0.975261	2.47
Escherichia_coli_O157_typing_phage_5__KP869103	Klebsiella_phage_Menlow__MG428990	0.974287	2.57
Escherichia_coli_O157_typing_phage_5__KP869103	Klebsiella_phage_ZCKP1__MH252123	0.798854	20.11
Escherichia_coli_O157_typing_phage_5__KP869103	Klebsiella_virus_vB_KpnM_KpS110__MG770379	0.974662	2.53
Escherichia_coli_O157_typing_phage_5__KP869103	KWBSE43	0.975201	2.48
Escherichia_coli_O157_typing_phage_5__KP869103	MM02	0.961404	3.86
Escherichia_coli_O157_typing_phage_5__KP869103	OE5505	0.957264	4.27
Escherichia_coli_O157_typing_phage_5__KP869103	PDX	0.0488165	95.12
Escherichia_coli_O157_typing_phage_5__KP869103	Phage_203__MG022439	0.0536789	94.63
Escherichia_coli_O157_typing_phage_5__KP869103	R5505	0.959207	4.08
Escherichia_coli_O157_typing_phage_5__KP869103	Schickermooser	0.79233	20.77
Escherichia_coli_O157_typing_phage_5__KP869103	Serratia_phage_vB_Sru_IME250__KX147096	0.974277	2.57
Escherichia_coli_O157_typing_phage_5__KP869103	Shigella_phage_Sf20__MF327006	0.951141	4.89
Escherichia_coli_O157_typing_phage_5__KP869103	Shigella_phage_SH7__KX828711	0.958188	4.18
Escherichia_coli_O157_typing_phage_5__KP869103	Shigella_phage_SHBML_50_1__KX130864	0.959638	4.04
Escherichia_coli_O157_typing_phage_5__KP869103	Shigella_phage_SHFML_26__KX130862	0.958392	4.16
Escherichia_coli_O157_typing_phage_5__KP869103	Shigella_phage_SHSML_52_1__KX130865	0.962128	3.79
Escherichia_coli_O157_typing_phage_5__KP869103	WFbE185	0.961677	3.83
Escherichia_coli_O157_typing_phage_5__KP869103	WFC	0.993742	0.63
Escherichia_coli_O157_typing_phage_5__KP869103	WFH	0.993424	0.66
Escherichia_coli_O157_typing_phage_5__KP869103	WFK	0.95967	4.03
Escherichia_coli_O157_typing_phage_5__KP869103	WFL6982	0.959676	4.03
Escherichia_phage_121Q__KM507819	AIII1A2248	0.985338	1.47
Escherichia_phage_121Q__KM507819	D5505	0.92358	7.64
Escherichia_phage_121Q__KM507819	EdH4	0.955134	4.49
Escherichia_phage_121Q__KM507819	Enterobacteria_phage_RB68__KM607004	0.923548	7.65
Escherichia_phage_121Q__KM507819	Enterobacteria_phage_vB_EcoM_VR5__KP007359	0.927264	7.27
Escherichia_phage_121Q__KM507819	Escherichia_coli_O157_typing_phage_5__KP869103	0.955263	4.47
Escherichia_phage_121Q__KM507819	Escherichia_phage_APCEc01__KR422352	0.920445	7.96
Escherichia_phage_121Q__KM507819	Escherichia_phage_APCEc02__KR698074	0.95618	4.38
Escherichia_phage_121Q__KM507819	Escherichia_phage_CMSTMSU__MH494197	0.369082	63.09
Escherichia_phage_121Q__KM507819	Escherichia_phage_ECD7__KY683735	0.925195	7.48
Escherichia_phage_121Q__KM507819	Escherichia_phage_ESCO13__KX552041	0.948772	5.12
Escherichia_phage_121Q__KM507819	Escherichia_phage_ESCO5__KX664695	0.950212	4.98
Escherichia_phage_121Q__KM507819	Escherichia_phage_LL12__MH491969	0.954243	4.58
Escherichia_phage_121Q__KM507819	Escherichia_phage_Murica__KT001917	0.953708	4.63
Escherichia_phage_121Q__KM507819	Escherichia_phage_PE37__KU925172	0.923451	7.65
Escherichia_phage_121Q__KM507819	Escherichia_phage_PEC04__KR233165	0.923267	7.67
Escherichia_phage_121Q__KM507819	Escherichia_phage_QL01__KT176190	0.925643	7.44
Escherichia_phage_121Q__KM507819	Escherichia_phage_slur02__LN881726	0.923564	7.64
Escherichia_phage_121Q__KM507819	Escherichia_phage_slur04__LN881729	0.923758	7.62
Escherichia_phage_121Q__KM507819	Escherichia_phage_slur12__LN881735	0.955606	4.44
Escherichia_phage_121Q__KM507819	Escherichia_phage_slur16__LN881727	0.955059	4.49
Escherichia_phage_121Q__KM507819	Escherichia_phage_ST0__MF044457	0.919955	8
Escherichia_phage_121Q__KM507819	Escherichia_phage_T2__LC348380	0.924229	7.58
Escherichia_phage_121Q__KM507819	Escherichia_phage_UB__MH383160	0.106061	89.39
Escherichia_phage_121Q__KM507819	Escherichia_phage_UFV_AREG1__KX009778	0.924984	7.5
Escherichia_phage_121Q__KM507819	Escherichia_phage_V18__KY683736	0.964405	3.56
Escherichia_phage_121Q__KM507819	Escherichia_phage_vB_Eco_slurp01__LT603033	0.0814108	91.86
Escherichia_phage_121Q__KM507819	Escherichia_phage_vB_EcoM_fFiEco06__MG781190	0.923935	7.61
Escherichia_phage_121Q__KM507819	Escherichia_phage_vB_EcoM_NBG1__MH243438	0.922666	7.73
Escherichia_phage_121Q__KM507819	Escherichia_phage_vB_EcoM_UFV13__KU867876	0.922589	7.74
Escherichia_phage_121Q__KM507819	Escherichia_phage_vB_EcoM_VR20__NC_028894	0.925309	7.47
Escherichia_phage_121Q__KM507819	Escherichia_phage_vB_EcoM_VR25__NC_028925	0.92454	7.55
Escherichia_phage_121Q__KM507819	Escherichia_phage_vB_EcoM_VR26__NC_028957	0.930546	6.95
Escherichia_phage_121Q__KM507819	Escherichia_phage_YUEEL01__KY290975	0.923531	7.65
Escherichia_phage_121Q__KM507819	Escherichia_virus_KFS_EC__MH560358	0.925	7.5
Escherichia_phage_121Q__KM507819	Escherichia_virus_Mu__NC_000929	0.996413	0.36
Escherichia_phage_121Q__KM507819	G10400	0.923034	7.7
Escherichia_phage_121Q__KM507819	G17	0.0847493	91.53
Escherichia_phage_121Q__KM507819	G2133	0.923535	7.65
Escherichia_phage_121Q__KM507819	G2248	0.927167	7.28
Escherichia_phage_121Q__KM507819	G2285	0.922043	7.8
Escherichia_phage_121Q__KM507819	G2469	0.921415	7.86
Escherichia_phage_121Q__KM507819	G2494	0.927881	7.21
Escherichia_phage_121Q__KM507819	G2540	0.924109	7.59
Escherichia_phage_121Q__KM507819	G2540_3	0.924052	7.59
Escherichia_phage_121Q__KM507819	G28	0.925257	7.47
Escherichia_phage_121Q__KM507819	G29	0.923682	7.63
Escherichia_phage_121Q__KM507819	G37_3	0.925732	7.43
Escherichia_phage_121Q__KM507819	G4498	0.924802	7.52
Escherichia_phage_121Q__KM507819	G4500	0.923758	7.62
Escherichia_phage_121Q__KM507819	G4507	0.924428	7.56
Escherichia_phage_121Q__KM507819	G50	0.926077	7.39
Escherichia_phage_121Q__KM507819	G5211	0.927588	7.24
Escherichia_phage_121Q__KM507819	G53	0.926638	7.34
Escherichia_phage_121Q__KM507819	G8	0.924716	7.53
Escherichia_phage_121Q__KM507819	G9062	0.923738	7.63
Escherichia_phage_121Q__KM507819	HdK5	0.955496	4.45
Escherichia_phage_121Q__KM507819	HX01	0.922163	7.78
Escherichia_phage_121Q__KM507819	KAW1E185	0.924449	7.56
Escherichia_phage_121Q__KM507819	KAW3E185	0.92214	7.79
Escherichia_phage_121Q__KM507819	Klebsiella_phage_May__MG428991	0.939746	6.03
Escherichia_phage_121Q__KM507819	Klebsiella_phage_Menlow__MG428990	0.937197	6.28
Escherichia_phage_121Q__KM507819	Klebsiella_phage_ZCKP1__MH252123	0.948424	5.16
Escherichia_phage_121Q__KM507819	Klebsiella_virus_vB_KpnM_KpS110__MG770379	0.934933	6.51
Escherichia_phage_121Q__KM507819	KWBSE43	0.937233	6.28
Escherichia_phage_121Q__KM507819	MM02	0.921634	7.84
Escherichia_phage_121Q__KM507819	OE5505	0.925084	7.49
Escherichia_phage_121Q__KM507819	PDX	0.95316	4.68
Escherichia_phage_121Q__KM507819	Phage_203__MG022439	0.955699	4.43
Escherichia_phage_121Q__KM507819	R5505	0.92312	7.69
Escherichia_phage_121Q__KM507819	Schickermooser	0.94831	5.17
Escherichia_phage_121Q__KM507819	Serratia_phage_vB_Sru_IME250__KX147096	0.937672	6.23
Escherichia_phage_121Q__KM507819	Shigella_phage_Sf20__MF327006	0.924378	7.56
Escherichia_phage_121Q__KM507819	Shigella_phage_SfMu__KP010268	0.997378	0.26
Escherichia_phage_121Q__KM507819	Shigella_phage_SH7__KX828711	0.924873	7.51
Escherichia_phage_121Q__KM507819	Shigella_phage_SHBML_50_1__KX130864	0.924029	7.6
Escherichia_phage_121Q__KM507819	Shigella_phage_SHFML_26__KX130862	0.925188	7.48
Escherichia_phage_121Q__KM507819	Shigella_phage_SHSML_52_1__KX130865	0.922246	7.78
Escherichia_phage_121Q__KM507819	WFbE185	0.920945	7.91
Escherichia_phage_121Q__KM507819	WFC	0.996016	0.4
Escherichia_phage_121Q__KM507819	WFH	0.99566	0.43
Escherichia_phage_121Q__KM507819	WFK	0.921389	7.86
Escherichia_phage_121Q__KM507819	WFL6982	0.921396	7.86
Escherichia_phage_APCEc01__KR422352	AIII1A2248	0.993573	0.64
Escherichia_phage_APCEc01__KR422352	D5505	0.298113	70.19
Escherichia_phage_APCEc01__KR422352	EdH4	0.964744	3.53
Escherichia_phage_APCEc01__KR422352	Escherichia_phage_APCEc02__KR698074	0.964047	3.6
Escherichia_phage_APCEc01__KR422352	Escherichia_phage_CMSTMSU__MH494197	0.941458	5.85
Escherichia_phage_APCEc01__KR422352	Escherichia_phage_ECD7__KY683735	0.59517	40.48
Escherichia_phage_APCEc01__KR422352	Escherichia_phage_ESCO13__KX552041	0.962709	3.73
Escherichia_phage_APCEc01__KR422352	Escherichia_phage_ESCO5__KX664695	0.961057	3.89
Escherichia_phage_APCEc01__KR422352	Escherichia_phage_LL12__MH491969	0.964971	3.5
Escherichia_phage_APCEc01__KR422352	Escherichia_phage_Murica__KT001917	0.965838	3.42
Escherichia_phage_APCEc01__KR422352	Escherichia_phage_PE37__KU925172	0.292218	70.78
Escherichia_phage_APCEc01__KR422352	Escherichia_phage_QL01__KT176190	0.356065	64.39
Escherichia_phage_APCEc01__KR422352	Escherichia_phage_slur02__LN881726	0.285636	71.44
Escherichia_phage_APCEc01__KR422352	Escherichia_phage_slur04__LN881729	0.281521	71.85
Escherichia_phage_APCEc01__KR422352	Escherichia_phage_slur12__LN881735	0.965325	3.47
Escherichia_phage_APCEc01__KR422352	Escherichia_phage_slur16__LN881727	0.965317	3.47
Escherichia_phage_APCEc01__KR422352	Escherichia_phage_ST0__MF044457	0.0422768	95.77
Escherichia_phage_APCEc01__KR422352	Escherichia_phage_T2__LC348380	0.317371	68.26
Escherichia_phage_APCEc01__KR422352	Escherichia_phage_UB__MH383160	0.916518	8.35
Escherichia_phage_APCEc01__KR422352	Escherichia_phage_UFV_AREG1__KX009778	0.300326	69.97
Escherichia_phage_APCEc01__KR422352	Escherichia_phage_V18__KY683736	0.975132	2.49
Escherichia_phage_APCEc01__KR422352	Escherichia_phage_vB_Eco_slurp01__LT603033	0.920152	7.98
Escherichia_phage_APCEc01__KR422352	Escherichia_phage_vB_EcoM_fFiEco06__MG781190	0.296591	70.34
Escherichia_phage_APCEc01__KR422352	Escherichia_phage_vB_EcoM_NBG1__MH243438	0.0280056	97.2
Escherichia_phage_APCEc01__KR422352	Escherichia_phage_vB_EcoM_UFV13__KU867876	0.284744	71.53
Escherichia_phage_APCEc01__KR422352	Escherichia_phage_vB_EcoM_VR20__NC_028894	0.367547	63.25
Escherichia_phage_APCEc01__KR422352	Escherichia_phage_vB_EcoM_VR25__NC_028925	0.358409	64.16
Escherichia_phage_APCEc01__KR422352	Escherichia_phage_vB_EcoM_VR26__NC_028957	0.394055	60.59
Escherichia_phage_APCEc01__KR422352	Escherichia_phage_YUEEL01__KY290975	0.300491	69.95
Escherichia_phage_APCEc01__KR422352	Escherichia_virus_KFS_EC__MH560358	0.59235	40.77
Escherichia_phage_APCEc01__KR422352	Escherichia_virus_Mu__NC_000929	0.996458	0.35
Escherichia_phage_APCEc01__KR422352	G10400	0.302372	69.76
Escherichia_phage_APCEc01__KR422352	G17	0.923141	7.69
Escherichia_phage_APCEc01__KR422352	G2133	0.302367	69.76
Escherichia_phage_APCEc01__KR422352	G2248	0.60283	39.72
Escherichia_phage_APCEc01__KR422352	G2285	0.0770777	92.29
Escherichia_phage_APCEc01__KR422352	G2469	0.0463643	95.36
Escherichia_phage_APCEc01__KR422352	G2494	0.599695	40.03
Escherichia_phage_APCEc01__KR422352	G2540	0.307909	69.21
Escherichia_phage_APCEc01__KR422352	G2540_3	0.310254	68.97
Escherichia_phage_APCEc01__KR422352	G28	0.307277	69.27
Escherichia_phage_APCEc01__KR422352	G29	0.300249	69.98
Escherichia_phage_APCEc01__KR422352	G37_3	0.598526	40.15
Escherichia_phage_APCEc01__KR422352	G4498	0.302951	69.7
Escherichia_phage_APCEc01__KR422352	G4500	0.300607	69.94
Escherichia_phage_APCEc01__KR422352	G4507	0.296415	70.36
Escherichia_phage_APCEc01__KR422352	G50	0.287283	71.27
Escherichia_phage_APCEc01__KR422352	G5211	0.595884	40.41
Escherichia_phage_APCEc01__KR422352	G53	0.0320852	96.79
Escherichia_phage_APCEc01__KR422352	G8	0.305463	69.45
Escherichia_phage_APCEc01__KR422352	G9062	0.301679	69.83
Escherichia_phage_APCEc01__KR422352	HdK5	0.964704	3.53
Escherichia_phage_APCEc01__KR422352	HX01	0.0509558	94.9
Escherichia_phage_APCEc01__KR422352	KAW1E185	0.270766	72.92
Escherichia_phage_APCEc01__KR422352	KAW3E185	0.046626	95.34
Escherichia_phage_APCEc01__KR422352	Klebsiella_phage_May__MG428991	0.868405	13.16
Escherichia_phage_APCEc01__KR422352	Klebsiella_phage_Menlow__MG428990	0.869847	13.02
Escherichia_phage_APCEc01__KR422352	Klebsiella_phage_ZCKP1__MH252123	0.961872	3.81
Escherichia_phage_APCEc01__KR422352	Klebsiella_virus_vB_KpnM_KpS110__MG770379	0.866782	13.32
Escherichia_phage_APCEc01__KR422352	KWBSE43	0.867506	13.25
Escherichia_phage_APCEc01__KR422352	MM02	0.0224747	97.75
Escherichia_phage_APCEc01__KR422352	OE5505	0.304567	69.54
Escherichia_phage_APCEc01__KR422352	PDX	0.964839	3.52
Escherichia_phage_APCEc01__KR422352	Phage_203__MG022439	0.964245	3.58
Escherichia_phage_APCEc01__KR422352	R5505	0.2707	72.93
Escherichia_phage_APCEc01__KR422352	Schickermooser	0.962022	3.8
Escherichia_phage_APCEc01__KR422352	Serratia_phage_vB_Sru_IME250__KX147096	0.865359	13.46
Escherichia_phage_APCEc01__KR422352	Shigella_phage_Sf20__MF327006	0.593561	40.64
Escherichia_phage_APCEc01__KR422352	Shigella_phage_SH7__KX828711	0.295062	70.49
Escherichia_phage_APCEc01__KR422352	Shigella_phage_SHBML_50_1__KX130864	0.276927	72.31
Escherichia_phage_APCEc01__KR422352	Shigella_phage_SHFML_26__KX130862	0.310846	68.92
Escherichia_phage_APCEc01__KR422352	Shigella_phage_SHSML_52_1__KX130865	0.0402699	95.97
Escherichia_phage_APCEc01__KR422352	WFbE185	0.0308274	96.92
Escherichia_phage_APCEc01__KR422352	WFC	0.995448	0.46
Escherichia_phage_APCEc01__KR422352	WFH	0.995125	0.49
Escherichia_phage_APCEc01__KR422352	WFK	0.081899	91.81
Escherichia_phage_APCEc01__KR422352	WFL6982	0.0815065	91.85
Escherichia_phage_APCEc02__KR698074	AIII1A2248	0.982157	1.78
Escherichia_phage_APCEc02__KR698074	D5505	0.960732	3.93
Escherichia_phage_APCEc02__KR698074	EdH4	0.0592902	94.07
Escherichia_phage_APCEc02__KR698074	Escherichia_phage_CMSTMSU__MH494197	0.97391	2.61
Escherichia_phage_APCEc02__KR698074	Escherichia_phage_ECD7__KY683735	0.953177	4.68
Escherichia_phage_APCEc02__KR698074	Escherichia_phage_ESCO13__KX552041	0.794755	20.52
Escherichia_phage_APCEc02__KR698074	Escherichia_phage_ESCO5__KX664695	0.796928	20.31
Escherichia_phage_APCEc02__KR698074	Escherichia_phage_LL12__MH491969	0.0651663	93.48
Escherichia_phage_APCEc02__KR698074	Escherichia_phage_Murica__KT001917	0.0699199	93.01
Escherichia_phage_APCEc02__KR698074	Escherichia_phage_PE37__KU925172	0.962007	3.8
Escherichia_phage_APCEc02__KR698074	Escherichia_phage_QL01__KT176190	0.975385	2.46
Escherichia_phage_APCEc02__KR698074	Escherichia_phage_slur02__LN881726	0.960651	3.93
Escherichia_phage_APCEc02__KR698074	Escherichia_phage_slur04__LN881729	0.960823	3.92
Escherichia_phage_APCEc02__KR698074	Escherichia_phage_slur12__LN881735	0.0752265	92.48
Escherichia_phage_APCEc02__KR698074	Escherichia_phage_slur16__LN881727	0.075419	92.46
Escherichia_phage_APCEc02__KR698074	Escherichia_phage_ST0__MF044457	0.963397	3.66
Escherichia_phage_APCEc02__KR698074	Escherichia_phage_T2__LC348380	0.961679	3.83
Escherichia_phage_APCEc02__KR698074	Escherichia_phage_UB__MH383160	0.954291	4.57
Escherichia_phage_APCEc02__KR698074	Escherichia_phage_UFV_AREG1__KX009778	0.960896	3.91
Escherichia_phage_APCEc02__KR698074	Escherichia_phage_V18__KY683736	0.146706	85.33
Escherichia_phage_APCEc02__KR698074	Escherichia_phage_vB_Eco_slurp01__LT603033	0.962705	3.73
Escherichia_phage_APCEc02__KR698074	Escherichia_phage_vB_EcoM_fFiEco06__MG781190	0.963448	3.66
Escherichia_phage_APCEc02__KR698074	Escherichia_phage_vB_EcoM_NBG1__MH243438	0.96403	3.6
Escherichia_phage_APCEc02__KR698074	Escherichia_phage_vB_EcoM_UFV13__KU867876	0.961566	3.84
Escherichia_phage_APCEc02__KR698074	Escherichia_phage_vB_EcoM_VR20__NC_028894	0.965081	3.49
Escherichia_phage_APCEc02__KR698074	Escherichia_phage_vB_EcoM_VR25__NC_028925	0.963913	3.61
Escherichia_phage_APCEc02__KR698074	Escherichia_phage_vB_EcoM_VR26__NC_028957	0.973242	2.68
Escherichia_phage_APCEc02__KR698074	Escherichia_phage_YUEEL01__KY290975	0.961271	3.87
Escherichia_phage_APCEc02__KR698074	Escherichia_virus_KFS_EC__MH560358	0.949202	5.08
Escherichia_phage_APCEc02__KR698074	Escherichia_virus_Mu__NC_000929	0.997054	0.29
Escherichia_phage_APCEc02__KR698074	G10400	0.96078	3.92
Escherichia_phage_APCEc02__KR698074	G17	0.957417	4.26
Escherichia_phage_APCEc02__KR698074	G2133	0.961669	3.83
Escherichia_phage_APCEc02__KR698074	G2248	0.953457	4.65
Escherichia_phage_APCEc02__KR698074	G2285	0.96589	3.41
Escherichia_phage_APCEc02__KR698074	G2469	0.964253	3.57
Escherichia_phage_APCEc02__KR698074	G2494	0.952774	4.72
Escherichia_phage_APCEc02__KR698074	G2540	0.961744	3.83
Escherichia_phage_APCEc02__KR698074	G2540_3	0.961855	3.81
Escherichia_phage_APCEc02__KR698074	G28	0.961274	3.87
Escherichia_phage_APCEc02__KR698074	G29	0.961773	3.82
Escherichia_phage_APCEc02__KR698074	G37_3	0.952439	4.76
Escherichia_phage_APCEc02__KR698074	G4498	0.961915	3.81
Escherichia_phage_APCEc02__KR698074	G4500	0.961839	3.82
Escherichia_phage_APCEc02__KR698074	G4507	0.962265	3.77
Escherichia_phage_APCEc02__KR698074	G50	0.961513	3.85
Escherichia_phage_APCEc02__KR698074	G5211	0.952079	4.79
Escherichia_phage_APCEc02__KR698074	G53	0.974599	2.54
Escherichia_phage_APCEc02__KR698074	G8	0.961557	3.84
Escherichia_phage_APCEc02__KR698074	G9062	0.961424	3.86
Escherichia_phage_APCEc02__KR698074	HdK5	0.0696602	93.03
Escherichia_phage_APCEc02__KR698074	HX01	0.962675	3.73
Escherichia_phage_APCEc02__KR698074	KAW1E185	0.960612	3.94
Escherichia_phage_APCEc02__KR698074	KAW3E185	0.963598	3.64
Escherichia_phage_APCEc02__KR698074	Klebsiella_phage_May__MG428991	0.97565	2.44
Escherichia_phage_APCEc02__KR698074	Klebsiella_phage_Menlow__MG428990	0.974411	2.56
Escherichia_phage_APCEc02__KR698074	Klebsiella_phage_ZCKP1__MH252123	0.797841	20.22
Escherichia_phage_APCEc02__KR698074	Klebsiella_virus_vB_KpnM_KpS110__MG770379	0.974519	2.55
Escherichia_phage_APCEc02__KR698074	KWBSE43	0.975175	2.48
Escherichia_phage_APCEc02__KR698074	MM02	0.963091	3.69
Escherichia_phage_APCEc02__KR698074	OE5505	0.961086	3.89
Escherichia_phage_APCEc02__KR698074	PDX	0.083319	91.67
Escherichia_phage_APCEc02__KR698074	Phage_203__MG022439	0.0740374	92.6
Escherichia_phage_APCEc02__KR698074	R5505	0.960961	3.9
Escherichia_phage_APCEc02__KR698074	Schickermooser	0.794566	20.54
Escherichia_phage_APCEc02__KR698074	Serratia_phage_vB_Sru_IME250__KX147096	0.974418	2.56
Escherichia_phage_APCEc02__KR698074	Shigella_phage_Sf20__MF327006	0.950131	4.99
Escherichia_phage_APCEc02__KR698074	Shigella_phage_SH7__KX828711	0.96141	3.86
Escherichia_phage_APCEc02__KR698074	Shigella_phage_SHBML_50_1__KX130864	0.960871	3.91
Escherichia_phage_APCEc02__KR698074	Shigella_phage_SHFML_26__KX130862	0.963465	3.65
Escherichia_phage_APCEc02__KR698074	Shigella_phage_SHSML_52_1__KX130865	0.964303	3.57
Escherichia_phage_APCEc02__KR698074	WFbE185	0.962974	3.7
Escherichia_phage_APCEc02__KR698074	WFC	0.993345	0.67
Escherichia_phage_APCEc02__KR698074	WFH	0.993752	0.62
Escherichia_phage_APCEc02__KR698074	WFK	0.963039	3.7
Escherichia_phage_APCEc02__KR698074	WFL6982	0.963045	3.7
Escherichia_phage_CMSTMSU__MH494197	AIII1A2248	0.992483	0.75
Escherichia_phage_CMSTMSU__MH494197	D5505	0.941748	5.83
Escherichia_phage_CMSTMSU__MH494197	EdH4	0.973678	2.63
Escherichia_phage_CMSTMSU__MH494197	Escherichia_phage_vB_EcoM_VR20__NC_028894	0.943668	5.63
Escherichia_phage_CMSTMSU__MH494197	Escherichia_phage_vB_EcoM_VR25__NC_028925	0.943325	5.67
Escherichia_phage_CMSTMSU__MH494197	Escherichia_phage_vB_EcoM_VR26__NC_028957	0.947858	5.21
Escherichia_phage_CMSTMSU__MH494197	Escherichia_virus_KFS_EC__MH560358	0.943778	5.62
Escherichia_phage_CMSTMSU__MH494197	Escherichia_virus_Mu__NC_000929	0.996184	0.38
Escherichia_phage_CMSTMSU__MH494197	G10400	0.941566	5.84
Escherichia_phage_CMSTMSU__MH494197	G17	0.384062	61.59
Escherichia_phage_CMSTMSU__MH494197	G2133	0.942811	5.72
Escherichia_phage_CMSTMSU__MH494197	G2248	0.946508	5.35
Escherichia_phage_CMSTMSU__MH494197	G2285	0.94093	5.91
Escherichia_phage_CMSTMSU__MH494197	G2469	0.941756	5.82
Escherichia_phage_CMSTMSU__MH494197	G2494	0.945594	5.44
Escherichia_phage_CMSTMSU__MH494197	G2540	0.943197	5.68
Escherichia_phage_CMSTMSU__MH494197	G2540_3	0.943042	5.7
Escherichia_phage_CMSTMSU__MH494197	G28	0.944619	5.54
Escherichia_phage_CMSTMSU__MH494197	G29	0.942604	5.74
Escherichia_phage_CMSTMSU__MH494197	G37_3	0.945813	5.42
Escherichia_phage_CMSTMSU__MH494197	G4498	0.943575	5.64
Escherichia_phage_CMSTMSU__MH494197	G4500	0.942672	5.73
Escherichia_phage_CMSTMSU__MH494197	G4507	0.943191	5.68
Escherichia_phage_CMSTMSU__MH494197	G50	0.943321	5.67
Escherichia_phage_CMSTMSU__MH494197	G5211	0.94598	5.4
Escherichia_phage_CMSTMSU__MH494197	G53	0.945831	5.42
Escherichia_phage_CMSTMSU__MH494197	G8	0.943845	5.62
Escherichia_phage_CMSTMSU__MH494197	G9062	0.942869	5.71
Escherichia_phage_CMSTMSU__MH494197	HdK5	0.973678	2.63
Escherichia_phage_CMSTMSU__MH494197	HX01	0.942391	5.76
Escherichia_phage_CMSTMSU__MH494197	KAW1E185	0.943893	5.61
Escherichia_phage_CMSTMSU__MH494197	KAW3E185	0.943462	5.65
Escherichia_phage_CMSTMSU__MH494197	KWBSE43	0.959495	4.05
Escherichia_phage_CMSTMSU__MH494197	MM02	0.940932	5.91
Escherichia_phage_CMSTMSU__MH494197	OE5505	0.943059	5.69
Escherichia_phage_CMSTMSU__MH494197	PDX	0.971998	2.8
Escherichia_phage_CMSTMSU__MH494197	R5505	0.941618	5.84
Escherichia_phage_CMSTMSU__MH494197	Schickermooser	0.971935	2.81
Escherichia_phage_CMSTMSU__MH494197	WFbE185	0.941203	5.88
Escherichia_phage_CMSTMSU__MH494197	WFC	0.997431	0.26
Escherichia_phage_CMSTMSU__MH494197	WFH	0.99806	0.19
Escherichia_phage_CMSTMSU__MH494197	WFK	0.941205	5.88
Escherichia_phage_CMSTMSU__MH494197	WFL6982	0.941211	5.88
Escherichia_phage_D108__GQ357916	AIII1A2248	0.999039	0.1
Escherichia_phage_D108__GQ357916	D5505	0.99754	0.25
Escherichia_phage_D108__GQ357916	EdH4	0.996123	0.39
Escherichia_phage_D108__GQ357916	Enterobacteria_phage_Bp7__HQ829472	0.998079	0.19
Escherichia_phage_D108__GQ357916	Enterobacteria_phage_GEC_3S__HE978309	0.995579	0.44
Escherichia_phage_D108__GQ357916	Enterobacteria_phage_IME08__HM071924	0.99598	0.4
Escherichia_phage_D108__GQ357916	Enterobacteria_phage_RB68__KM607004	0.997876	0.21
Escherichia_phage_D108__GQ357916	Enterobacteria_phage_vB_EcoM_VR5__KP007359	0.997713	0.23
Escherichia_phage_D108__GQ357916	Escherichia_coli_O157_typing_phage_5__KP869103	0.996363	0.36
Escherichia_phage_D108__GQ357916	Escherichia_phage_121Q__KM507819	0.996836	0.32
Escherichia_phage_D108__GQ357916	Escherichia_phage_APCEc01__KR422352	0.996173	0.38
Escherichia_phage_D108__GQ357916	Escherichia_phage_APCEc02__KR698074	0.996061	0.39
Escherichia_phage_D108__GQ357916	Escherichia_phage_CMSTMSU__MH494197	0.995677	0.43
Escherichia_phage_D108__GQ357916	Escherichia_phage_ECD7__KY683735	0.994531	0.55
Escherichia_phage_D108__GQ357916	Escherichia_phage_ECML_117__JX128258	1	0
Escherichia_phage_D108__GQ357916	Escherichia_phage_ECML_134__JX128259	0.997533	0.25
Escherichia_phage_D108__GQ357916	Escherichia_phage_ESCO13__KX552041	0.994112	0.59
Escherichia_phage_D108__GQ357916	Escherichia_phage_ESCO5__KX664695	0.994082	0.59
Escherichia_phage_D108__GQ357916	Escherichia_phage_FFH2__KJ190158	0.995684	0.43
Escherichia_phage_D108__GQ357916	Escherichia_phage_FV3__JQ031132	0.996357	0.36
Escherichia_phage_D108__GQ357916	Escherichia_phage_HY01__KF925357	0.99839	0.16
Escherichia_phage_D108__GQ357916	Escherichia_phage_JES2013__KC690136	0.996395	0.36
Escherichia_phage_D108__GQ357916	Escherichia_phage_LL12__MH491969	0.99605	0.4
Escherichia_phage_D108__GQ357916	Escherichia_phage_Murica__KT001917	0.996109	0.39
Escherichia_phage_D108__GQ357916	Escherichia_phage_PBECO_4__KC295538	0.996818	0.32
Escherichia_phage_D108__GQ357916	Escherichia_phage_PE37__KU925172	0.997808	0.22
Escherichia_phage_D108__GQ357916	Escherichia_phage_PEC04__KR233165	0.998399	0.16
Escherichia_phage_D108__GQ357916	Escherichia_phage_phAPEC8__JX561091	0.994036	0.6
Escherichia_phage_D108__GQ357916	Escherichia_phage_QL01__KT176190	0.99732	0.27
Escherichia_phage_D108__GQ357916	Escherichia_phage_slur02__LN881726	0.998064	0.19
Escherichia_phage_D108__GQ357916	Escherichia_phage_slur04__LN881729	0.998076	0.19
Escherichia_phage_D108__GQ357916	Escherichia_phage_slur12__LN881735	0.99603	0.4
Escherichia_phage_D108__GQ357916	Escherichia_phage_slur16__LN881727	0.996029	0.4
Escherichia_phage_D108__GQ357916	Escherichia_phage_ST0__MF044457	0.997093	0.29
Escherichia_phage_D108__GQ357916	Escherichia_phage_T2__LC348380	0.998422	0.16
Escherichia_phage_D108__GQ357916	Escherichia_phage_UB__MH383160	0.99613	0.39
Escherichia_phage_D108__GQ357916	Escherichia_phage_UFV_AREG1__KX009778	0.998368	0.16
Escherichia_phage_D108__GQ357916	Escherichia_phage_V18__KY683736	0.995979	0.4
Escherichia_phage_D108__GQ357916	Escherichia_phage_vB_Eco_slurp01__LT603033	0.996587	0.34
Escherichia_phage_D108__GQ357916	Escherichia_phage_vB_EcoM_ACG_C40__JN986846	0.997854	0.21
Escherichia_phage_D108__GQ357916	Escherichia_phage_vB_EcoM_fFiEco06__MG781190	0.997551	0.24
Escherichia_phage_D108__GQ357916	Escherichia_phage_vB_EcoM_JS09__KF582788	0.996433	0.36
Escherichia_phage_D108__GQ357916	Escherichia_phage_vB_EcoM_NBG1__MH243438	0.995925	0.41
Escherichia_phage_D108__GQ357916	Escherichia_phage_vB_EcoM_PhAPEC2__KF562341	0.998179	0.18
Escherichia_phage_D108__GQ357916	Escherichia_phage_vB_EcoM_UFV13__KU867876	0.997689	0.23
Escherichia_phage_D108__GQ357916	Escherichia_phage_vB_EcoM_VR20__NC_028894	0.997886	0.21
Escherichia_phage_D108__GQ357916	Escherichia_phage_vB_EcoM_VR25__NC_028925	0.996036	0.4
Escherichia_phage_D108__GQ357916	Escherichia_phage_vB_EcoM_VR26__NC_028957	1	0
Escherichia_phage_D108__GQ357916	Escherichia_phage_vB_EcoM_VR7__HM563683	0.997089	0.29
Escherichia_phage_D108__GQ357916	Escherichia_phage_wV7__HM997020	0.997611	0.24
Escherichia_phage_D108__GQ357916	Escherichia_phage_YUEEL01__KY290975	0.997551	0.24
Escherichia_phage_D108__GQ357916	Escherichia_virus_KFS_EC__MH560358	0.995198	0.48
Escherichia_phage_D108__GQ357916	Escherichia_virus_Mu__NC_000929	0.0577044	94.23
Escherichia_phage_D108__GQ357916	G10400	0.998445	0.16
Escherichia_phage_D108__GQ357916	G17	0.99696	0.3
Escherichia_phage_D108__GQ357916	G2133	0.997796	0.22
Escherichia_phage_D108__GQ357916	G2248	0.996346	0.37
Escherichia_phage_D108__GQ357916	G2285	0.997574	0.24
Escherichia_phage_D108__GQ357916	G2469	0.996842	0.32
Escherichia_phage_D108__GQ357916	G2494	0.9944	0.56
Escherichia_phage_D108__GQ357916	G2540	0.997603	0.24
Escherichia_phage_D108__GQ357916	G2540_3	0.9976	0.24
Escherichia_phage_D108__GQ357916	G28	0.99816	0.18
Escherichia_phage_D108__GQ357916	G29	0.997866	0.21
Escherichia_phage_D108__GQ357916	G37_3	0.995392	0.46
Escherichia_phage_D108__GQ357916	G4498	0.99686	0.31
Escherichia_phage_D108__GQ357916	G4500	0.997871	0.21
Escherichia_phage_D108__GQ357916	G4507	0.997627	0.24
Escherichia_phage_D108__GQ357916	G50	0.997335	0.27
Escherichia_phage_D108__GQ357916	G5211	0.995363	0.46
Escherichia_phage_D108__GQ357916	G53	0.99639	0.36
Escherichia_phage_D108__GQ357916	G8	0.997264	0.27
Escherichia_phage_D108__GQ357916	G9062	0.997877	0.21
Escherichia_phage_D108__GQ357916	HdK5	0.996133	0.39
Escherichia_phage_D108__GQ357916	HX01	0.997579	0.24
Escherichia_phage_D108__GQ357916	KAW1E185	0.997467	0.25
Escherichia_phage_D108__GQ357916	KAW3E185	0.996019	0.4
Escherichia_phage_D108__GQ357916	Klebsiella_phage_May__MG428991	1	0
Escherichia_phage_D108__GQ357916	Klebsiella_phage_Menlow__MG428990	1	0
Escherichia_phage_D108__GQ357916	Klebsiella_phage_ZCKP1__MH252123	0.993785	0.62
Escherichia_phage_D108__GQ357916	Klebsiella_virus_vB_KpnM_KpS110__MG770379	1	0
Escherichia_phage_D108__GQ357916	KWBSE43	1	0
Escherichia_phage_D108__GQ357916	MM02	0.997195	0.28
Escherichia_phage_D108__GQ357916	OE5505	0.997604	0.24
Escherichia_phage_D108__GQ357916	PDX	0.995623	0.44
Escherichia_phage_D108__GQ357916	Phage_203__MG022439	0.99611	0.39
Escherichia_phage_D108__GQ357916	R5505	0.997746	0.23
Escherichia_phage_D108__GQ357916	Schickermooser	0.995268	0.47
Escherichia_phage_D108__GQ357916	Serratia_phage_vB_Sru_IME250__KX147096	1	0
Escherichia_phage_D108__GQ357916	Shigella_phage_Sf20__MF327006	0.995236	0.48
Escherichia_phage_D108__GQ357916	Shigella_phage_SfMu__KP010268	0.115907	88.41
Escherichia_phage_D108__GQ357916	Shigella_phage_SH7__KX828711	0.998117	0.19
Escherichia_phage_D108__GQ357916	Shigella_phage_SHBML_50_1__KX130864	0.998399	0.16
Escherichia_phage_D108__GQ357916	Shigella_phage_SHFML_26__KX130862	0.99753	0.25
Escherichia_phage_D108__GQ357916	Shigella_phage_SHSML_52_1__KX130865	0.996882	0.31
Escherichia_phage_D108__GQ357916	Shigella_phage_SP18__GQ981382	0.998309	0.17
Escherichia_phage_D108__GQ357916	WFbE185	0.996212	0.38
Escherichia_phage_D108__GQ357916	WFC	0.998043	0.2
Escherichia_phage_D108__GQ357916	WFH	0.998017	0.2
Escherichia_phage_D108__GQ357916	WFK	0.997155	0.28
Escherichia_phage_D108__GQ357916	WFL6982	0.997156	0.28
Escherichia_phage_ECD7__KY683735	AIII1A2248	0.992574	0.74
Escherichia_phage_ECD7__KY683735	D5505	0.578757	42.12
Escherichia_phage_ECD7__KY683735	EdH4	0.95497	4.5
Escherichia_phage_ECD7__KY683735	Escherichia_phage_CMSTMSU__MH494197	0.945177	5.48
Escherichia_phage_ECD7__KY683735	Escherichia_phage_LL12__MH491969	0.955071	4.49
Escherichia_phage_ECD7__KY683735	Escherichia_phage_slur02__LN881726	0.582264	41.77
Escherichia_phage_ECD7__KY683735	Escherichia_phage_slur04__LN881729	0.577935	42.21
Escherichia_phage_ECD7__KY683735	Escherichia_phage_slur12__LN881735	0.954361	4.56
Escherichia_phage_ECD7__KY683735	Escherichia_phage_slur16__LN881727	0.953005	4.7
Escherichia_phage_ECD7__KY683735	Escherichia_phage_ST0__MF044457	0.59903	40.1
Escherichia_phage_ECD7__KY683735	Escherichia_phage_T2__LC348380	0.582572	41.74
Escherichia_phage_ECD7__KY683735	Escherichia_phage_UB__MH383160	0.920484	7.95
Escherichia_phage_ECD7__KY683735	Escherichia_phage_V18__KY683736	0.96722	3.28
Escherichia_phage_ECD7__KY683735	Escherichia_phage_vB_Eco_slurp01__LT603033	0.925646	7.44
Escherichia_phage_ECD7__KY683735	Escherichia_phage_vB_EcoM_fFiEco06__MG781190	0.575193	42.48
Escherichia_phage_ECD7__KY683735	Escherichia_phage_vB_EcoM_NBG1__MH243438	0.598257	40.17
Escherichia_phage_ECD7__KY683735	Escherichia_phage_vB_EcoM_VR20__NC_028894	0.594834	40.52
Escherichia_phage_ECD7__KY683735	Escherichia_phage_vB_EcoM_VR25__NC_028925	0.602034	39.8
Escherichia_phage_ECD7__KY683735	Escherichia_phage_vB_EcoM_VR26__NC_028957	0.608916	39.11
Escherichia_phage_ECD7__KY683735	Escherichia_virus_KFS_EC__MH560358	0.0746542	92.53
Escherichia_phage_ECD7__KY683735	Escherichia_virus_Mu__NC_000929	0.994843	0.52
Escherichia_phage_ECD7__KY683735	G10400	0.584766	41.52
Escherichia_phage_ECD7__KY683735	G17	0.928475	7.15
Escherichia_phage_ECD7__KY683735	G2133	0.583328	41.67
Escherichia_phage_ECD7__KY683735	G2248	0.103021	89.7
Escherichia_phage_ECD7__KY683735	G2285	0.591689	40.83
Escherichia_phage_ECD7__KY683735	G2469	0.591301	40.87
Escherichia_phage_ECD7__KY683735	G2494	0.082464	91.75
Escherichia_phage_ECD7__KY683735	G2540	0.585284	41.47
Escherichia_phage_ECD7__KY683735	G2540_3	0.581778	41.82
Escherichia_phage_ECD7__KY683735	G28	0.592021	40.8
Escherichia_phage_ECD7__KY683735	G29	0.57904	42.1
Escherichia_phage_ECD7__KY683735	G37_3	0.0873233	91.27
Escherichia_phage_ECD7__KY683735	G4498	0.581721	41.83
Escherichia_phage_ECD7__KY683735	G4500	0.579694	42.03
Escherichia_phage_ECD7__KY683735	G4507	0.584995	41.5
Escherichia_phage_ECD7__KY683735	G50	0.582936	41.71
Escherichia_phage_ECD7__KY683735	G5211	0.0861459	91.39
Escherichia_phage_ECD7__KY683735	G53	0.616457	38.35
Escherichia_phage_ECD7__KY683735	G8	0.583541	41.65
Escherichia_phage_ECD7__KY683735	G9062	0.580857	41.91
Escherichia_phage_ECD7__KY683735	HdK5	0.952984	4.7
Escherichia_phage_ECD7__KY683735	HX01	0.598918	40.11
Escherichia_phage_ECD7__KY683735	KAW1E185	0.586393	41.36
Escherichia_phage_ECD7__KY683735	KAW3E185	0.598011	40.2
Escherichia_phage_ECD7__KY683735	Klebsiella_phage_May__MG428991	0.868309	13.17
Escherichia_phage_ECD7__KY683735	Klebsiella_phage_Menlow__MG428990	0.864757	13.52
Escherichia_phage_ECD7__KY683735	Klebsiella_phage_ZCKP1__MH252123	0.958363	4.16
Escherichia_phage_ECD7__KY683735	Klebsiella_virus_vB_KpnM_KpS110__MG770379	0.862952	13.7
Escherichia_phage_ECD7__KY683735	KWBSE43	0.867141	13.29
Escherichia_phage_ECD7__KY683735	MM02	0.597263	40.27
Escherichia_phage_ECD7__KY683735	OE5505	0.581443	41.86
Escherichia_phage_ECD7__KY683735	PDX	0.949322	5.07
Escherichia_phage_ECD7__KY683735	Phage_203__MG022439	0.951296	4.87
Escherichia_phage_ECD7__KY683735	R5505	0.589198	41.08
Escherichia_phage_ECD7__KY683735	Schickermooser	0.960201	3.98
Escherichia_phage_ECD7__KY683735	Shigella_phage_Sf20__MF327006	0.0652979	93.47
Escherichia_phage_ECD7__KY683735	WFbE185	0.596668	40.33
Escherichia_phage_ECD7__KY683735	WFC	0.995793	0.42
Escherichia_phage_ECD7__KY683735	WFH	0.991534	0.85
Escherichia_phage_ECD7__KY683735	WFK	0.585508	41.45
Escherichia_phage_ECD7__KY683735	WFL6982	0.585447	41.46
Escherichia_phage_ECML_117__JX128258	AIII1A2248	0.997573	0.24
Escherichia_phage_ECML_117__JX128258	D5505	0.995003	0.5
Escherichia_phage_ECML_117__JX128258	EdH4	0.994303	0.57
Escherichia_phage_ECML_117__JX128258	Enterobacteria_phage_RB68__KM607004	0.997158	0.28
Escherichia_phage_ECML_117__JX128258	Enterobacteria_phage_vB_EcoM_VR5__KP007359	0.995217	0.48
Escherichia_phage_ECML_117__JX128258	Escherichia_coli_O157_typing_phage_5__KP869103	0.990099	0.99
Escherichia_phage_ECML_117__JX128258	Escherichia_phage_121Q__KM507819	0.995305	0.47
Escherichia_phage_ECML_117__JX128258	Escherichia_phage_APCEc01__KR422352	0.99476	0.52
Escherichia_phage_ECML_117__JX128258	Escherichia_phage_APCEc02__KR698074	0.992765	0.72
Escherichia_phage_ECML_117__JX128258	Escherichia_phage_CMSTMSU__MH494197	0.997654	0.23
Escherichia_phage_ECML_117__JX128258	Escherichia_phage_ECD7__KY683735	0.989813	1.02
Escherichia_phage_ECML_117__JX128258	Escherichia_phage_ECML_134__JX128259	0.994506	0.55
Escherichia_phage_ECML_117__JX128258	Escherichia_phage_ESCO13__KX552041	0.989645	1.04
Escherichia_phage_ECML_117__JX128258	Escherichia_phage_ESCO5__KX664695	0.989721	1.03
Escherichia_phage_ECML_117__JX128258	Escherichia_phage_FFH2__KJ190158	0.993997	0.6
Escherichia_phage_ECML_117__JX128258	Escherichia_phage_HY01__KF925357	0.995696	0.43
Escherichia_phage_ECML_117__JX128258	Escherichia_phage_JES2013__KC690136	0.993363	0.66
Escherichia_phage_ECML_117__JX128258	Escherichia_phage_LL12__MH491969	0.994365	0.56
Escherichia_phage_ECML_117__JX128258	Escherichia_phage_Murica__KT001917	0.99184	0.82
Escherichia_phage_ECML_117__JX128258	Escherichia_phage_PBECO_4__KC295538	0.996589	0.34
Escherichia_phage_ECML_117__JX128258	Escherichia_phage_PE37__KU925172	0.997115	0.29
Escherichia_phage_ECML_117__JX128258	Escherichia_phage_PEC04__KR233165	0.995717	0.43
Escherichia_phage_ECML_117__JX128258	Escherichia_phage_phAPEC8__JX561091	0.989238	1.08
Escherichia_phage_ECML_117__JX128258	Escherichia_phage_QL01__KT176190	0.996711	0.33
Escherichia_phage_ECML_117__JX128258	Escherichia_phage_slur02__LN881726	0.994659	0.53
Escherichia_phage_ECML_117__JX128258	Escherichia_phage_slur04__LN881729	0.994689	0.53
Escherichia_phage_ECML_117__JX128258	Escherichia_phage_slur12__LN881735	0.991586	0.84
Escherichia_phage_ECML_117__JX128258	Escherichia_phage_slur16__LN881727	0.991386	0.86
Escherichia_phage_ECML_117__JX128258	Escherichia_phage_ST0__MF044457	0.994141	0.59
Escherichia_phage_ECML_117__JX128258	Escherichia_phage_T2__LC348380	0.995691	0.43
Escherichia_phage_ECML_117__JX128258	Escherichia_phage_UB__MH383160	0.996488	0.35
Escherichia_phage_ECML_117__JX128258	Escherichia_phage_UFV_AREG1__KX009778	0.997158	0.28
Escherichia_phage_ECML_117__JX128258	Escherichia_phage_V18__KY683736	0.991087	0.89
Escherichia_phage_ECML_117__JX128258	Escherichia_phage_vB_Eco_slurp01__LT603033	0.996579	0.34
Escherichia_phage_ECML_117__JX128258	Escherichia_phage_vB_EcoM_fFiEco06__MG781190	0.994941	0.51
Escherichia_phage_ECML_117__JX128258	Escherichia_phage_vB_EcoM_JS09__KF582788	0.994478	0.55
Escherichia_phage_ECML_117__JX128258	Escherichia_phage_vB_EcoM_NBG1__MH243438	0.994558	0.54
Escherichia_phage_ECML_117__JX128258	Escherichia_phage_vB_EcoM_PhAPEC2__KF562341	0.994855	0.51
Escherichia_phage_ECML_117__JX128258	Escherichia_phage_vB_EcoM_UFV13__KU867876	0.994658	0.53
Escherichia_phage_ECML_117__JX128258	Escherichia_phage_vB_EcoM_VR20__NC_028894	0.994965	0.5
Escherichia_phage_ECML_117__JX128258	Escherichia_phage_vB_EcoM_VR25__NC_028925	0.994789	0.52
Escherichia_phage_ECML_117__JX128258	Escherichia_phage_vB_EcoM_VR26__NC_028957	0.995216	0.48
Escherichia_phage_ECML_117__JX128258	Escherichia_phage_YUEEL01__KY290975	0.995697	0.43
Escherichia_phage_ECML_117__JX128258	Escherichia_virus_KFS_EC__MH560358	0.99065	0.93
Escherichia_phage_ECML_117__JX128258	Escherichia_virus_Mu__NC_000929	1	0
Escherichia_phage_ECML_117__JX128258	G10400	0.995691	0.43
Escherichia_phage_ECML_117__JX128258	G17	0.996642	0.34
Escherichia_phage_ECML_117__JX128258	G2133	0.997199	0.28
Escherichia_phage_ECML_117__JX128258	G2248	0.991123	0.89
Escherichia_phage_ECML_117__JX128258	G2285	0.994539	0.55
Escherichia_phage_ECML_117__JX128258	G2469	0.995017	0.5
Escherichia_phage_ECML_117__JX128258	G2494	0.991291	0.87
Escherichia_phage_ECML_117__JX128258	G2540	0.994979	0.5
Escherichia_phage_ECML_117__JX128258	G2540_3	0.995001	0.5
Escherichia_phage_ECML_117__JX128258	G28	0.997168	0.28
Escherichia_phage_ECML_117__JX128258	G29	0.993565	0.64
Escherichia_phage_ECML_117__JX128258	G37_3	0.991098	0.89
Escherichia_phage_ECML_117__JX128258	G4498	0.994999	0.5
Escherichia_phage_ECML_117__JX128258	G4500	0.993579	0.64
Escherichia_phage_ECML_117__JX128258	G4507	0.995623	0.44
Escherichia_phage_ECML_117__JX128258	G50	0.995684	0.43
Escherichia_phage_ECML_117__JX128258	G5211	0.991611	0.84
Escherichia_phage_ECML_117__JX128258	G53	0.99429	0.57
Escherichia_phage_ECML_117__JX128258	G8	0.994732	0.53
Escherichia_phage_ECML_117__JX128258	G9062	0.993594	0.64
Escherichia_phage_ECML_117__JX128258	HdK5	0.992661	0.73
Escherichia_phage_ECML_117__JX128258	HX01	0.994964	0.5
Escherichia_phage_ECML_117__JX128258	KAW1E185	0.996329	0.37
Escherichia_phage_ECML_117__JX128258	KAW3E185	0.994998	0.5
Escherichia_phage_ECML_117__JX128258	Klebsiella_phage_May__MG428991	0.997652	0.23
Escherichia_phage_ECML_117__JX128258	Klebsiella_phage_Menlow__MG428990	0.998711	0.13
Escherichia_phage_ECML_117__JX128258	Klebsiella_phage_ZCKP1__MH252123	0.9886	1.14
Escherichia_phage_ECML_117__JX128258	Klebsiella_virus_vB_KpnM_KpS110__MG770379	0.998758	0.12
Escherichia_phage_ECML_117__JX128258	KWBSE43	1	0
Escherichia_phage_ECML_117__JX128258	MM02	0.994991	0.5
Escherichia_phage_ECML_117__JX128258	OE5505	0.994081	0.59
Escherichia_phage_ECML_117__JX128258	PDX	0.990691	0.93
Escherichia_phage_ECML_117__JX128258	Phage_203__MG022439	0.992121	0.79
Escherichia_phage_ECML_117__JX128258	R5505	0.996369	0.36
Escherichia_phage_ECML_117__JX128258	Schickermooser	0.990214	0.98
Escherichia_phage_ECML_117__JX128258	Serratia_phage_vB_Sru_IME250__KX147096	0.999204	0.08
Escherichia_phage_ECML_117__JX128258	Shigella_phage_Sf20__MF327006	0.990855	0.91
Escherichia_phage_ECML_117__JX128258	Shigella_phage_SfMu__KP010268	1	0
Escherichia_phage_ECML_117__JX128258	Shigella_phage_SH7__KX828711	0.99711	0.29
Escherichia_phage_ECML_117__JX128258	Shigella_phage_SHBML_50_1__KX130864	0.995983	0.4
Escherichia_phage_ECML_117__JX128258	Shigella_phage_SHFML_26__KX130862	0.994292	0.57
Escherichia_phage_ECML_117__JX128258	Shigella_phage_SHSML_52_1__KX130865	0.99378	0.62
Escherichia_phage_ECML_117__JX128258	WFbE185	0.994834	0.52
Escherichia_phage_ECML_117__JX128258	WFC	0.0956592	90.43
Escherichia_phage_ECML_117__JX128258	WFH	0.0846927	91.53
Escherichia_phage_ECML_117__JX128258	WFK	0.993792	0.62
Escherichia_phage_ECML_117__JX128258	WFL6982	0.993793	0.62
Escherichia_phage_ECML_134__JX128259	AIII1A2248	0.99388	0.61
Escherichia_phage_ECML_134__JX128259	D5505	0.0707949	92.92
Escherichia_phage_ECML_134__JX128259	EdH4	0.963208	3.68
Escherichia_phage_ECML_134__JX128259	Enterobacteria_phage_RB68__KM607004	0.100627	89.94
Escherichia_phage_ECML_134__JX128259	Enterobacteria_phage_vB_EcoM_VR5__KP007359	0.380426	61.96
Escherichia_phage_ECML_134__JX128259	Escherichia_coli_O157_typing_phage_5__KP869103	0.95701	4.3
Escherichia_phage_ECML_134__JX128259	Escherichia_phage_121Q__KM507819	0.924129	7.59
Escherichia_phage_ECML_134__JX128259	Escherichia_phage_APCEc01__KR422352	0.30227	69.77
Escherichia_phage_ECML_134__JX128259	Escherichia_phage_APCEc02__KR698074	0.96069	3.93
Escherichia_phage_ECML_134__JX128259	Escherichia_phage_CMSTMSU__MH494197	0.943718	5.63
Escherichia_phage_ECML_134__JX128259	Escherichia_phage_ECD7__KY683735	0.579772	42.02
Escherichia_phage_ECML_134__JX128259	Escherichia_phage_ESCO13__KX552041	0.964099	3.59
Escherichia_phage_ECML_134__JX128259	Escherichia_phage_ESCO5__KX664695	0.962854	3.71
Escherichia_phage_ECML_134__JX128259	Escherichia_phage_FFH2__KJ190158	0.964566	3.54
Escherichia_phage_ECML_134__JX128259	Escherichia_phage_HY01__KF925357	0.101609	89.84
Escherichia_phage_ECML_134__JX128259	Escherichia_phage_JES2013__KC690136	0.959913	4.01
Escherichia_phage_ECML_134__JX128259	Escherichia_phage_LL12__MH491969	0.96337	3.66
Escherichia_phage_ECML_134__JX128259	Escherichia_phage_Murica__KT001917	0.961555	3.84
Escherichia_phage_ECML_134__JX128259	Escherichia_phage_PBECO_4__KC295538	0.921277	7.87
Escherichia_phage_ECML_134__JX128259	Escherichia_phage_PE37__KU925172	0.103962	89.6
Escherichia_phage_ECML_134__JX128259	Escherichia_phage_PEC04__KR233165	0.0969326	90.31
Escherichia_phage_ECML_134__JX128259	Escherichia_phage_phAPEC8__JX561091	0.964467	3.55
Escherichia_phage_ECML_134__JX128259	Escherichia_phage_QL01__KT176190	0.374187	62.58
Escherichia_phage_ECML_134__JX128259	Escherichia_phage_slur02__LN881726	0.0977913	90.22
Escherichia_phage_ECML_134__JX128259	Escherichia_phage_slur04__LN881729	0.0935609	90.64
Escherichia_phage_ECML_134__JX128259	Escherichia_phage_slur12__LN881735	0.961703	3.83
Escherichia_phage_ECML_134__JX128259	Escherichia_phage_slur16__LN881727	0.961694	3.83
Escherichia_phage_ECML_134__JX128259	Escherichia_phage_ST0__MF044457	0.306672	69.33
Escherichia_phage_ECML_134__JX128259	Escherichia_phage_T2__LC348380	0.144378	85.56
Escherichia_phage_ECML_134__JX128259	Escherichia_phage_UB__MH383160	0.919877	8.01
Escherichia_phage_ECML_134__JX128259	Escherichia_phage_UFV_AREG1__KX009778	0.0988862	90.11
Escherichia_phage_ECML_134__JX128259	Escherichia_phage_V18__KY683736	0.974116	2.59
Escherichia_phage_ECML_134__JX128259	Escherichia_phage_vB_Eco_slurp01__LT603033	0.922925	7.71
Escherichia_phage_ECML_134__JX128259	Escherichia_phage_vB_EcoM_fFiEco06__MG781190	0.0677467	93.23
Escherichia_phage_ECML_134__JX128259	Escherichia_phage_vB_EcoM_JS09__KF582788	0.304851	69.51
Escherichia_phage_ECML_134__JX128259	Escherichia_phage_vB_EcoM_NBG1__MH243438	0.304139	69.59
Escherichia_phage_ECML_134__JX128259	Escherichia_phage_vB_EcoM_PhAPEC2__KF562341	0.295755	70.42
Escherichia_phage_ECML_134__JX128259	Escherichia_phage_vB_EcoM_UFV13__KU867876	0.0919542	90.8
Escherichia_phage_ECML_134__JX128259	Escherichia_phage_vB_EcoM_VR20__NC_028894	0.37372	62.63
Escherichia_phage_ECML_134__JX128259	Escherichia_phage_vB_EcoM_VR25__NC_028925	0.381656	61.83
Escherichia_phage_ECML_134__JX128259	Escherichia_phage_vB_EcoM_VR26__NC_028957	0.389078	61.09
Escherichia_phage_ECML_134__JX128259	Escherichia_phage_YUEEL01__KY290975	0.0766262	92.34
Escherichia_phage_ECML_134__JX128259	Escherichia_virus_KFS_EC__MH560358	0.577017	42.3
Escherichia_phage_ECML_134__JX128259	Escherichia_virus_Mu__NC_000929	0.997247	0.28
Escherichia_phage_ECML_134__JX128259	G10400	0.0941947	90.58
Escherichia_phage_ECML_134__JX128259	G17	0.925186	7.48
Escherichia_phage_ECML_134__JX128259	G2133	0.0992644	90.07
Escherichia_phage_ECML_134__JX128259	G2248	0.586713	41.33
Escherichia_phage_ECML_134__JX128259	G2285	0.304946	69.51
Escherichia_phage_ECML_134__JX128259	G2469	0.301506	69.85
Escherichia_phage_ECML_134__JX128259	G2494	0.573976	42.6
Escherichia_phage_ECML_134__JX128259	G2540	0.100926	89.91
Escherichia_phage_ECML_134__JX128259	G2540_3	0.103226	89.68
Escherichia_phage_ECML_134__JX128259	G28	0.105451	89.45
Escherichia_phage_ECML_134__JX128259	G29	0.0704822	92.95
Escherichia_phage_ECML_134__JX128259	G37_3	0.584194	41.58
Escherichia_phage_ECML_134__JX128259	G4498	0.0813001	91.87
Escherichia_phage_ECML_134__JX128259	G4500	0.071251	92.87
Escherichia_phage_ECML_134__JX128259	G4507	0.0893646	91.06
Escherichia_phage_ECML_134__JX128259	G50	0.0974776	90.25
Escherichia_phage_ECML_134__JX128259	G5211	0.568425	43.16
Escherichia_phage_ECML_134__JX128259	G53	0.314168	68.58
Escherichia_phage_ECML_134__JX128259	G8	0.123972	87.6
Escherichia_phage_ECML_134__JX128259	G9062	0.071756	92.82
Escherichia_phage_ECML_134__JX128259	HdK5	0.96066	3.93
Escherichia_phage_ECML_134__JX128259	HX01	0.299364	70.06
Escherichia_phage_ECML_134__JX128259	KAW1E185	0.0910505	90.89
Escherichia_phage_ECML_134__JX128259	KAW3E185	0.307313	69.27
Escherichia_phage_ECML_134__JX128259	Klebsiella_phage_May__MG428991	0.867223	13.28
Escherichia_phage_ECML_134__JX128259	Klebsiella_phage_Menlow__MG428990	0.865575	13.44
Escherichia_phage_ECML_134__JX128259	Klebsiella_phage_ZCKP1__MH252123	0.961576	3.84
Escherichia_phage_ECML_134__JX128259	Klebsiella_virus_vB_KpnM_KpS110__MG770379	0.860979	13.9
Escherichia_phage_ECML_134__JX128259	KWBSE43	0.867251	13.27
Escherichia_phage_ECML_134__JX128259	MM02	0.302066	69.79
Escherichia_phage_ECML_134__JX128259	OE5505	0.0792093	92.08
Escherichia_phage_ECML_134__JX128259	PDX	0.9594	4.06
Escherichia_phage_ECML_134__JX128259	Phage_203__MG022439	0.960161	3.98
Escherichia_phage_ECML_134__JX128259	R5505	0.102509	89.75
Escherichia_phage_ECML_134__JX128259	Schickermooser	0.964254	3.57
Escherichia_phage_ECML_134__JX128259	Serratia_phage_vB_Sru_IME250__KX147096	0.862091	13.79
Escherichia_phage_ECML_134__JX128259	Shigella_phage_Sf20__MF327006	0.580507	41.95
Escherichia_phage_ECML_134__JX128259	Shigella_phage_SfMu__KP010268	0.998779	0.12
Escherichia_phage_ECML_134__JX128259	Shigella_phage_SH7__KX828711	0.0838514	91.61
Escherichia_phage_ECML_134__JX128259	Shigella_phage_SHBML_50_1__KX130864	0.104413	89.56
Escherichia_phage_ECML_134__JX128259	Shigella_phage_SHFML_26__KX130862	0.0809316	91.91
Escherichia_phage_ECML_134__JX128259	Shigella_phage_SHSML_52_1__KX130865	0.305404	69.46
Escherichia_phage_ECML_134__JX128259	WFbE185	0.302188	69.78
Escherichia_phage_ECML_134__JX128259	WFC	0.995494	0.45
Escherichia_phage_ECML_134__JX128259	WFH	0.996188	0.38
Escherichia_phage_ECML_134__JX128259	WFK	0.301392	69.86
Escherichia_phage_ECML_134__JX128259	WFL6982	0.300542	69.95
Escherichia_phage_ESCO13__KX552041	AIII1A2248	0.984134	1.59
Escherichia_phage_ESCO13__KX552041	D5505	0.960992	3.9
Escherichia_phage_ESCO13__KX552041	EdH4	0.791097	20.89
Escherichia_phage_ESCO13__KX552041	Escherichia_phage_CMSTMSU__MH494197	0.97135	2.86
Escherichia_phage_ESCO13__KX552041	Escherichia_phage_ECD7__KY683735	0.959909	4.01
Escherichia_phage_ESCO13__KX552041	Escherichia_phage_ESCO5__KX664695	0.0733858	92.66
Escherichia_phage_ESCO13__KX552041	Escherichia_phage_LL12__MH491969	0.787692	21.23
Escherichia_phage_ESCO13__KX552041	Escherichia_phage_slur02__LN881726	0.962009	3.8
Escherichia_phage_ESCO13__KX552041	Escherichia_phage_slur04__LN881729	0.962166	3.78
Escherichia_phage_ESCO13__KX552041	Escherichia_phage_slur12__LN881735	0.793397	20.66
Escherichia_phage_ESCO13__KX552041	Escherichia_phage_slur16__LN881727	0.793534	20.65
Escherichia_phage_ESCO13__KX552041	Escherichia_phage_ST0__MF044457	0.963145	3.69
Escherichia_phage_ESCO13__KX552041	Escherichia_phage_T2__LC348380	0.963527	3.65
Escherichia_phage_ESCO13__KX552041	Escherichia_phage_UB__MH383160	0.948953	5.1
Escherichia_phage_ESCO13__KX552041	Escherichia_phage_V18__KY683736	0.812512	18.75
Escherichia_phage_ESCO13__KX552041	Escherichia_phage_vB_Eco_slurp01__LT603033	0.957554	4.24
Escherichia_phage_ESCO13__KX552041	Escherichia_phage_vB_EcoM_fFiEco06__MG781190	0.961456	3.85
Escherichia_phage_ESCO13__KX552041	Escherichia_phage_vB_EcoM_NBG1__MH243438	0.963083	3.69
Escherichia_phage_ESCO13__KX552041	Escherichia_phage_vB_EcoM_VR20__NC_028894	0.956505	4.35
Escherichia_phage_ESCO13__KX552041	Escherichia_phage_vB_EcoM_VR25__NC_028925	0.956225	4.38
Escherichia_phage_ESCO13__KX552041	Escherichia_phage_vB_EcoM_VR26__NC_028957	0.967008	3.3
Escherichia_phage_ESCO13__KX552041	Escherichia_phage_YUEEL01__KY290975	0.962688	3.73
Escherichia_phage_ESCO13__KX552041	Escherichia_virus_KFS_EC__MH560358	0.962592	3.74
Escherichia_phage_ESCO13__KX552041	Escherichia_virus_Mu__NC_000929	0.993267	0.67
Escherichia_phage_ESCO13__KX552041	G10400	0.961587	3.84
Escherichia_phage_ESCO13__KX552041	G17	0.949736	5.03
Escherichia_phage_ESCO13__KX552041	G2133	0.961651	3.83
Escherichia_phage_ESCO13__KX552041	G2248	0.961031	3.9
Escherichia_phage_ESCO13__KX552041	G2285	0.964506	3.55
Escherichia_phage_ESCO13__KX552041	G2469	0.963349	3.67
Escherichia_phage_ESCO13__KX552041	G2494	0.962983	3.7
Escherichia_phage_ESCO13__KX552041	G2540	0.963217	3.68
Escherichia_phage_ESCO13__KX552041	G2540_3	0.963303	3.67
Escherichia_phage_ESCO13__KX552041	G28	0.962853	3.71
Escherichia_phage_ESCO13__KX552041	G29	0.962916	3.71
Escherichia_phage_ESCO13__KX552041	G37_3	0.95793	4.21
Escherichia_phage_ESCO13__KX552041	G4498	0.962904	3.71
Escherichia_phage_ESCO13__KX552041	G4500	0.962976	3.7
Escherichia_phage_ESCO13__KX552041	G4507	0.961361	3.86
Escherichia_phage_ESCO13__KX552041	G50	0.963231	3.68
Escherichia_phage_ESCO13__KX552041	G5211	0.961268	3.87
Escherichia_phage_ESCO13__KX552041	G53	0.972304	2.77
Escherichia_phage_ESCO13__KX552041	G8	0.965367	3.46
Escherichia_phage_ESCO13__KX552041	G9062	0.962462	3.75
Escherichia_phage_ESCO13__KX552041	HdK5	0.801157	19.88
Escherichia_phage_ESCO13__KX552041	HX01	0.963136	3.69
Escherichia_phage_ESCO13__KX552041	KAW1E185	0.962525	3.75
Escherichia_phage_ESCO13__KX552041	KAW3E185	0.962111	3.79
Escherichia_phage_ESCO13__KX552041	Klebsiella_phage_May__MG428991	0.979728	2.03
Escherichia_phage_ESCO13__KX552041	Klebsiella_phage_Menlow__MG428990	0.977745	2.23
Escherichia_phage_ESCO13__KX552041	Klebsiella_phage_ZCKP1__MH252123	0.0902304	90.98
Escherichia_phage_ESCO13__KX552041	Klebsiella_virus_vB_KpnM_KpS110__MG770379	0.972765	2.72
Escherichia_phage_ESCO13__KX552041	KWBSE43	0.978789	2.12
Escherichia_phage_ESCO13__KX552041	MM02	0.962537	3.75
Escherichia_phage_ESCO13__KX552041	OE5505	0.961334	3.87
Escherichia_phage_ESCO13__KX552041	PDX	0.791882	20.81
Escherichia_phage_ESCO13__KX552041	Phage_203__MG022439	0.797332	20.27
Escherichia_phage_ESCO13__KX552041	R5505	0.961206	3.88
Escherichia_phage_ESCO13__KX552041	Schickermooser	0.0353343	96.47
Escherichia_phage_ESCO13__KX552041	Shigella_phage_Sf20__MF327006	0.961572	3.84
Escherichia_phage_ESCO13__KX552041	Shigella_phage_SH7__KX828711	0.960986	3.9
Escherichia_phage_ESCO13__KX552041	WFbE185	0.961987	3.8
Escherichia_phage_ESCO13__KX552041	WFC	0.991568	0.84
Escherichia_phage_ESCO13__KX552041	WFH	0.992167	0.78
Escherichia_phage_ESCO13__KX552041	WFK	0.963146	3.69
Escherichia_phage_ESCO13__KX552041	WFL6982	0.963151	3.68
Escherichia_phage_ESCO5__KX664695	AIII1A2248	0.984095	1.59
Escherichia_phage_ESCO5__KX664695	D5505	0.960835	3.92
Escherichia_phage_ESCO5__KX664695	EdH4	0.794926	20.51
Escherichia_phage_ESCO5__KX664695	Escherichia_phage_CMSTMSU__MH494197	0.971513	2.85
Escherichia_phage_ESCO5__KX664695	Escherichia_phage_ECD7__KY683735	0.960038	4
Escherichia_phage_ESCO5__KX664695	Escherichia_phage_LL12__MH491969	0.79072	20.93
Escherichia_phage_ESCO5__KX664695	Escherichia_phage_slur02__LN881726	0.960964	3.9
Escherichia_phage_ESCO5__KX664695	Escherichia_phage_slur04__LN881729	0.961125	3.89
Escherichia_phage_ESCO5__KX664695	Escherichia_phage_slur12__LN881735	0.796976	20.3
Escherichia_phage_ESCO5__KX664695	Escherichia_phage_slur16__LN881727	0.797115	20.29
Escherichia_phage_ESCO5__KX664695	Escherichia_phage_ST0__MF044457	0.962625	3.74
Escherichia_phage_ESCO5__KX664695	Escherichia_phage_T2__LC348380	0.963531	3.65
Escherichia_phage_ESCO5__KX664695	Escherichia_phage_UB__MH383160	0.950447	4.96
Escherichia_phage_ESCO5__KX664695	Escherichia_phage_V18__KY683736	0.815864	18.41
Escherichia_phage_ESCO5__KX664695	Escherichia_phage_vB_Eco_slurp01__LT603033	0.95883	4.12
Escherichia_phage_ESCO5__KX664695	Escherichia_phage_vB_EcoM_fFiEco06__MG781190	0.96128	3.87
Escherichia_phage_ESCO5__KX664695	Escherichia_phage_vB_EcoM_NBG1__MH243438	0.961026	3.9
Escherichia_phage_ESCO5__KX664695	Escherichia_phage_vB_EcoM_VR20__NC_028894	0.957408	4.26
Escherichia_phage_ESCO5__KX664695	Escherichia_phage_vB_EcoM_VR25__NC_028925	0.955543	4.45
Escherichia_phage_ESCO5__KX664695	Escherichia_phage_vB_EcoM_VR26__NC_028957	0.965659	3.43
Escherichia_phage_ESCO5__KX664695	Escherichia_phage_YUEEL01__KY290975	0.962699	3.73
Escherichia_phage_ESCO5__KX664695	Escherichia_virus_KFS_EC__MH560358	0.96373	3.63
Escherichia_phage_ESCO5__KX664695	Escherichia_virus_Mu__NC_000929	0.993232	0.68
Escherichia_phage_ESCO5__KX664695	G10400	0.960829	3.92
Escherichia_phage_ESCO5__KX664695	G17	0.951318	4.87
Escherichia_phage_ESCO5__KX664695	G2133	0.961254	3.87
Escherichia_phage_ESCO5__KX664695	G2248	0.96275	3.72
Escherichia_phage_ESCO5__KX664695	G2285	0.964073	3.59
Escherichia_phage_ESCO5__KX664695	G2469	0.961784	3.82
Escherichia_phage_ESCO5__KX664695	G2494	0.964892	3.51
Escherichia_phage_ESCO5__KX664695	G2540	0.96326	3.67
Escherichia_phage_ESCO5__KX664695	G2540_3	0.962647	3.74
Escherichia_phage_ESCO5__KX664695	G28	0.962733	3.73
Escherichia_phage_ESCO5__KX664695	G29	0.962134	3.79
Escherichia_phage_ESCO5__KX664695	G37_3	0.960494	3.95
Escherichia_phage_ESCO5__KX664695	G4498	0.96247	3.75
Escherichia_phage_ESCO5__KX664695	G4500	0.962195	3.78
Escherichia_phage_ESCO5__KX664695	G4507	0.960759	3.92
Escherichia_phage_ESCO5__KX664695	G50	0.962306	3.77
Escherichia_phage_ESCO5__KX664695	G5211	0.962815	3.72
Escherichia_phage_ESCO5__KX664695	G53	0.970392	2.96
Escherichia_phage_ESCO5__KX664695	G8	0.964331	3.57
Escherichia_phage_ESCO5__KX664695	G9062	0.961975	3.8
Escherichia_phage_ESCO5__KX664695	HdK5	0.805128	19.49
Escherichia_phage_ESCO5__KX664695	HX01	0.961827	3.82
Escherichia_phage_ESCO5__KX664695	KAW1E185	0.961839	3.82
Escherichia_phage_ESCO5__KX664695	KAW3E185	0.960335	3.97
Escherichia_phage_ESCO5__KX664695	Klebsiella_phage_May__MG428991	0.976024	2.4
Escherichia_phage_ESCO5__KX664695	Klebsiella_phage_Menlow__MG428990	0.976701	2.33
Escherichia_phage_ESCO5__KX664695	Klebsiella_phage_ZCKP1__MH252123	0.111155	88.88
Escherichia_phage_ESCO5__KX664695	Klebsiella_virus_vB_KpnM_KpS110__MG770379	0.971465	2.85
Escherichia_phage_ESCO5__KX664695	KWBSE43	0.977548	2.25
Escherichia_phage_ESCO5__KX664695	MM02	0.960686	3.93
Escherichia_phage_ESCO5__KX664695	OE5505	0.961635	3.84
Escherichia_phage_ESCO5__KX664695	PDX	0.792671	20.73
Escherichia_phage_ESCO5__KX664695	Phage_203__MG022439	0.799752	20.02
Escherichia_phage_ESCO5__KX664695	R5505	0.960481	3.95
Escherichia_phage_ESCO5__KX664695	Schickermooser	0.0853258	91.47
Escherichia_phage_ESCO5__KX664695	Shigella_phage_Sf20__MF327006	0.960648	3.94
Escherichia_phage_ESCO5__KX664695	Shigella_phage_SH7__KX828711	0.962123	3.79
Escherichia_phage_ESCO5__KX664695	WFbE185	0.961483	3.85
Escherichia_phage_ESCO5__KX664695	WFC	0.992185	0.78
Escherichia_phage_ESCO5__KX664695	WFH	0.992043	0.8
Escherichia_phage_ESCO5__KX664695	WFK	0.96285	3.72
Escherichia_phage_ESCO5__KX664695	WFL6982	0.962855	3.71
Escherichia_phage_FFH2__KJ190158	AIII1A2248	0.98145	1.86
Escherichia_phage_FFH2__KJ190158	D5505	0.964441	3.56
Escherichia_phage_FFH2__KJ190158	EdH4	0.0514689	94.85
Escherichia_phage_FFH2__KJ190158	Enterobacteria_phage_RB68__KM607004	0.964721	3.53
Escherichia_phage_FFH2__KJ190158	Enterobacteria_phage_vB_EcoM_VR5__KP007359	0.977762	2.22
Escherichia_phage_FFH2__KJ190158	Escherichia_coli_O157_typing_phage_5__KP869103	0.0717846	92.82
Escherichia_phage_FFH2__KJ190158	Escherichia_phage_121Q__KM507819	0.955635	4.44
Escherichia_phage_FFH2__KJ190158	Escherichia_phage_APCEc01__KR422352	0.966663	3.33
Escherichia_phage_FFH2__KJ190158	Escherichia_phage_APCEc02__KR698074	0.0619332	93.81
Escherichia_phage_FFH2__KJ190158	Escherichia_phage_CMSTMSU__MH494197	0.974028	2.6
Escherichia_phage_FFH2__KJ190158	Escherichia_phage_ECD7__KY683735	0.952231	4.78
Escherichia_phage_FFH2__KJ190158	Escherichia_phage_ESCO13__KX552041	0.794405	20.56
Escherichia_phage_FFH2__KJ190158	Escherichia_phage_ESCO5__KX664695	0.79705	20.29
Escherichia_phage_FFH2__KJ190158	Escherichia_phage_LL12__MH491969	0.0556518	94.43
Escherichia_phage_FFH2__KJ190158	Escherichia_phage_Murica__KT001917	0.058047	94.2
Escherichia_phage_FFH2__KJ190158	Escherichia_phage_PE37__KU925172	0.965504	3.45
Escherichia_phage_FFH2__KJ190158	Escherichia_phage_PEC04__KR233165	0.964949	3.51
Escherichia_phage_FFH2__KJ190158	Escherichia_phage_QL01__KT176190	0.977792	2.22
Escherichia_phage_FFH2__KJ190158	Escherichia_phage_slur02__LN881726	0.964049	3.6
Escherichia_phage_FFH2__KJ190158	Escherichia_phage_slur04__LN881729	0.964204	3.58
Escherichia_phage_FFH2__KJ190158	Escherichia_phage_slur12__LN881735	0.0637845	93.62
Escherichia_phage_FFH2__KJ190158	Escherichia_phage_slur16__LN881727	0.0639216	93.61
Escherichia_phage_FFH2__KJ190158	Escherichia_phage_ST0__MF044457	0.965672	3.43
Escherichia_phage_FFH2__KJ190158	Escherichia_phage_T2__LC348380	0.965375	3.46
Escherichia_phage_FFH2__KJ190158	Escherichia_phage_UB__MH383160	0.95566	4.43
Escherichia_phage_FFH2__KJ190158	Escherichia_phage_UFV_AREG1__KX009778	0.964847	3.52
Escherichia_phage_FFH2__KJ190158	Escherichia_phage_V18__KY683736	0.139733	86.03
Escherichia_phage_FFH2__KJ190158	Escherichia_phage_vB_Eco_slurp01__LT603033	0.962588	3.74
Escherichia_phage_FFH2__KJ190158	Escherichia_phage_vB_EcoM_fFiEco06__MG781190	0.965613	3.44
Escherichia_phage_FFH2__KJ190158	Escherichia_phage_vB_EcoM_NBG1__MH243438	0.966714	3.33
Escherichia_phage_FFH2__KJ190158	Escherichia_phage_vB_EcoM_UFV13__KU867876	0.965309	3.47
Escherichia_phage_FFH2__KJ190158	Escherichia_phage_vB_EcoM_VR20__NC_028894	0.967452	3.25
Escherichia_phage_FFH2__KJ190158	Escherichia_phage_vB_EcoM_VR25__NC_028925	0.966802	3.32
Escherichia_phage_FFH2__KJ190158	Escherichia_phage_vB_EcoM_VR26__NC_028957	0.976091	2.39
Escherichia_phage_FFH2__KJ190158	Escherichia_phage_YUEEL01__KY290975	0.96498	3.5
Escherichia_phage_FFH2__KJ190158	Escherichia_virus_KFS_EC__MH560358	0.948201	5.18
Escherichia_phage_FFH2__KJ190158	Escherichia_virus_Mu__NC_000929	0.996644	0.34
Escherichia_phage_FFH2__KJ190158	G10400	0.964614	3.54
Escherichia_phage_FFH2__KJ190158	G17	0.957441	4.26
Escherichia_phage_FFH2__KJ190158	G2133	0.965476	3.45
Escherichia_phage_FFH2__KJ190158	G2248	0.954027	4.6
Escherichia_phage_FFH2__KJ190158	G2285	0.968484	3.15
Escherichia_phage_FFH2__KJ190158	G2469	0.966293	3.37
Escherichia_phage_FFH2__KJ190158	G2494	0.949018	5.1
Escherichia_phage_FFH2__KJ190158	G2540	0.965254	3.47
Escherichia_phage_FFH2__KJ190158	G2540_3	0.965493	3.45
Escherichia_phage_FFH2__KJ190158	G28	0.964955	3.5
Escherichia_phage_FFH2__KJ190158	G29	0.965403	3.46
Escherichia_phage_FFH2__KJ190158	G37_3	0.950007	5
Escherichia_phage_FFH2__KJ190158	G4498	0.965574	3.44
Escherichia_phage_FFH2__KJ190158	G4500	0.965462	3.45
Escherichia_phage_FFH2__KJ190158	G4507	0.965867	3.41
Escherichia_phage_FFH2__KJ190158	G50	0.96545	3.46
Escherichia_phage_FFH2__KJ190158	G5211	0.952227	4.78
Escherichia_phage_FFH2__KJ190158	G53	0.976714	2.33
Escherichia_phage_FFH2__KJ190158	G8	0.964966	3.5
Escherichia_phage_FFH2__KJ190158	G9062	0.96488	3.51
Escherichia_phage_FFH2__KJ190158	HdK5	0.0675456	93.25
Escherichia_phage_FFH2__KJ190158	HX01	0.966103	3.39
Escherichia_phage_FFH2__KJ190158	KAW1E185	0.963769	3.62
Escherichia_phage_FFH2__KJ190158	KAW3E185	0.966114	3.39
Escherichia_phage_FFH2__KJ190158	Klebsiella_phage_May__MG428991	0.977095	2.29
Escherichia_phage_FFH2__KJ190158	Klebsiella_phage_Menlow__MG428990	0.974253	2.57
Escherichia_phage_FFH2__KJ190158	Klebsiella_phage_ZCKP1__MH252123	0.800456	19.95
Escherichia_phage_FFH2__KJ190158	Klebsiella_virus_vB_KpnM_KpS110__MG770379	0.974757	2.52
Escherichia_phage_FFH2__KJ190158	KWBSE43	0.976369	2.36
Escherichia_phage_FFH2__KJ190158	MM02	0.965519	3.45
Escherichia_phage_FFH2__KJ190158	OE5505	0.963796	3.62
Escherichia_phage_FFH2__KJ190158	PDX	0.0672707	93.27
Escherichia_phage_FFH2__KJ190158	Phage_203__MG022439	0.0616214	93.84
Escherichia_phage_FFH2__KJ190158	R5505	0.964264	3.57
Escherichia_phage_FFH2__KJ190158	Schickermooser	0.796047	20.4
Escherichia_phage_FFH2__KJ190158	Serratia_phage_vB_Sru_IME250__KX147096	0.975345	2.47
Escherichia_phage_FFH2__KJ190158	Shigella_phage_Sf20__MF327006	0.949939	5.01
Escherichia_phage_FFH2__KJ190158	Shigella_phage_SfMu__KP010268	1	0
Escherichia_phage_FFH2__KJ190158	Shigella_phage_SH7__KX828711	0.964901	3.51
Escherichia_phage_FFH2__KJ190158	Shigella_phage_SHBML_50_1__KX130864	0.964618	3.54
Escherichia_phage_FFH2__KJ190158	Shigella_phage_SHFML_26__KX130862	0.96658	3.34
Escherichia_phage_FFH2__KJ190158	Shigella_phage_SHSML_52_1__KX130865	0.966806	3.32
Escherichia_phage_FFH2__KJ190158	WFbE185	0.965549	3.45
Escherichia_phage_FFH2__KJ190158	WFC	0.993932	0.61
Escherichia_phage_FFH2__KJ190158	WFH	0.99495	0.51
Escherichia_phage_FFH2__KJ190158	WFK	0.965682	3.43
Escherichia_phage_FFH2__KJ190158	WFL6982	0.965687	3.43
Escherichia_phage_FV3__JQ031132	AIII1A2248	0.983388	1.66
Escherichia_phage_FV3__JQ031132	D5505	0.96261	3.74
Escherichia_phage_FV3__JQ031132	EdH4	0.0716008	92.84
Escherichia_phage_FV3__JQ031132	Enterobacteria_phage_RB68__KM607004	0.963539	3.65
Escherichia_phage_FV3__JQ031132	Enterobacteria_phage_vB_EcoM_VR5__KP007359	0.972398	2.76
Escherichia_phage_FV3__JQ031132	Escherichia_coli_O157_typing_phage_5__KP869103	0.0708619	92.91
Escherichia_phage_FV3__JQ031132	Escherichia_phage_121Q__KM507819	0.957706	4.23
Escherichia_phage_FV3__JQ031132	Escherichia_phage_APCEc01__KR422352	0.965867	3.41
Escherichia_phage_FV3__JQ031132	Escherichia_phage_APCEc02__KR698074	0.0892234	91.08
Escherichia_phage_FV3__JQ031132	Escherichia_phage_CMSTMSU__MH494197	0.973065	2.69
Escherichia_phage_FV3__JQ031132	Escherichia_phage_ECD7__KY683735	0.949338	5.07
Escherichia_phage_FV3__JQ031132	Escherichia_phage_ECML_117__JX128258	0.987935	1.21
Escherichia_phage_FV3__JQ031132	Escherichia_phage_ECML_134__JX128259	0.962796	3.72
Escherichia_phage_FV3__JQ031132	Escherichia_phage_ESCO13__KX552041	0.797888	20.21
Escherichia_phage_FV3__JQ031132	Escherichia_phage_ESCO5__KX664695	0.798599	20.14
Escherichia_phage_FV3__JQ031132	Escherichia_phage_FFH2__KJ190158	0.0689349	93.11
Escherichia_phage_FV3__JQ031132	Escherichia_phage_HY01__KF925357	0.971679	2.83
Escherichia_phage_FV3__JQ031132	Escherichia_phage_JES2013__KC690136	0.0664689	93.35
Escherichia_phage_FV3__JQ031132	Escherichia_phage_LL12__MH491969	0.0817408	91.83
Escherichia_phage_FV3__JQ031132	Escherichia_phage_Murica__KT001917	0.0660482	93.4
Escherichia_phage_FV3__JQ031132	Escherichia_phage_PBECO_4__KC295538	0.958981	4.1
Escherichia_phage_FV3__JQ031132	Escherichia_phage_PE37__KU925172	0.964075	3.59
Escherichia_phage_FV3__JQ031132	Escherichia_phage_PEC04__KR233165	0.963473	3.65
Escherichia_phage_FV3__JQ031132	Escherichia_phage_phAPEC8__JX561091	0.809593	19.04
Escherichia_phage_FV3__JQ031132	Escherichia_phage_QL01__KT176190	0.975653	2.43
Escherichia_phage_FV3__JQ031132	Escherichia_phage_slur02__LN881726	0.962769	3.72
Escherichia_phage_FV3__JQ031132	Escherichia_phage_slur04__LN881729	0.962929	3.71
Escherichia_phage_FV3__JQ031132	Escherichia_phage_slur12__LN881735	0.0597404	94.03
Escherichia_phage_FV3__JQ031132	Escherichia_phage_slur16__LN881727	0.0590723	94.09
Escherichia_phage_FV3__JQ031132	Escherichia_phage_ST0__MF044457	0.966701	3.33
Escherichia_phage_FV3__JQ031132	Escherichia_phage_T2__LC348380	0.963618	3.64
Escherichia_phage_FV3__JQ031132	Escherichia_phage_UB__MH383160	0.956336	4.37
Escherichia_phage_FV3__JQ031132	Escherichia_phage_UFV_AREG1__KX009778	0.962334	3.77
Escherichia_phage_FV3__JQ031132	Escherichia_phage_V18__KY683736	0.137469	86.25
Escherichia_phage_FV3__JQ031132	Escherichia_phage_vB_Eco_slurp01__LT603033	0.964915	3.51
Escherichia_phage_FV3__JQ031132	Escherichia_phage_vB_EcoM_fFiEco06__MG781190	0.964258	3.57
Escherichia_phage_FV3__JQ031132	Escherichia_phage_vB_EcoM_JS09__KF582788	0.965653	3.43
Escherichia_phage_FV3__JQ031132	Escherichia_phage_vB_EcoM_NBG1__MH243438	0.966317	3.37
Escherichia_phage_FV3__JQ031132	Escherichia_phage_vB_EcoM_PhAPEC2__KF562341	0.964693	3.53
Escherichia_phage_FV3__JQ031132	Escherichia_phage_vB_EcoM_UFV13__KU867876	0.963818	3.62
Escherichia_phage_FV3__JQ031132	Escherichia_phage_vB_EcoM_VR20__NC_028894	0.963278	3.67
Escherichia_phage_FV3__JQ031132	Escherichia_phage_vB_EcoM_VR25__NC_028925	0.961626	3.84
Escherichia_phage_FV3__JQ031132	Escherichia_phage_vB_EcoM_VR26__NC_028957	0.97108	2.89
Escherichia_phage_FV3__JQ031132	Escherichia_phage_YUEEL01__KY290975	0.963379	3.66
Escherichia_phage_FV3__JQ031132	Escherichia_virus_KFS_EC__MH560358	0.945378	5.46
Escherichia_phage_FV3__JQ031132	Escherichia_virus_Mu__NC_000929	0.997379	0.26
Escherichia_phage_FV3__JQ031132	G10400	0.962851	3.71
Escherichia_phage_FV3__JQ031132	G17	0.959163	4.08
Escherichia_phage_FV3__JQ031132	G2133	0.963689	3.63
Escherichia_phage_FV3__JQ031132	G2248	0.946619	5.34
Escherichia_phage_FV3__JQ031132	G2285	0.968845	3.12
Escherichia_phage_FV3__JQ031132	G2469	0.966477	3.35
Escherichia_phage_FV3__JQ031132	G2494	0.945307	5.47
Escherichia_phage_FV3__JQ031132	G2540	0.962344	3.77
Escherichia_phage_FV3__JQ031132	G2540_3	0.96256	3.74
Escherichia_phage_FV3__JQ031132	G28	0.963398	3.66
Escherichia_phage_FV3__JQ031132	G29	0.963647	3.64
Escherichia_phage_FV3__JQ031132	G37_3	0.947898	5.21
Escherichia_phage_FV3__JQ031132	G4498	0.962597	3.74
Escherichia_phage_FV3__JQ031132	G4500	0.963709	3.63
Escherichia_phage_FV3__JQ031132	G4507	0.963576	3.64
Escherichia_phage_FV3__JQ031132	G50	0.963924	3.61
Escherichia_phage_FV3__JQ031132	G5211	0.94634	5.37
Escherichia_phage_FV3__JQ031132	G53	0.976088	2.39
Escherichia_phage_FV3__JQ031132	G8	0.963406	3.66
Escherichia_phage_FV3__JQ031132	G9062	0.963297	3.67
Escherichia_phage_FV3__JQ031132	HdK5	0.0687081	93.13
Escherichia_phage_FV3__JQ031132	HX01	0.965547	3.45
Escherichia_phage_FV3__JQ031132	KAW1E185	0.963437	3.66
Escherichia_phage_FV3__JQ031132	KAW3E185	0.966203	3.38
Escherichia_phage_FV3__JQ031132	Klebsiella_phage_May__MG428991	0.973208	2.68
Escherichia_phage_FV3__JQ031132	Klebsiella_phage_Menlow__MG428990	0.973427	2.66
Escherichia_phage_FV3__JQ031132	Klebsiella_phage_ZCKP1__MH252123	0.800268	19.97
Escherichia_phage_FV3__JQ031132	Klebsiella_virus_vB_KpnM_KpS110__MG770379	0.973582	2.64
Escherichia_phage_FV3__JQ031132	KWBSE43	0.97419	2.58
Escherichia_phage_FV3__JQ031132	MM02	0.965354	3.46
Escherichia_phage_FV3__JQ031132	OE5505	0.961801	3.82
Escherichia_phage_FV3__JQ031132	PDX	0.0682981	93.17
Escherichia_phage_FV3__JQ031132	Phage_203__MG022439	0.063463	93.65
Escherichia_phage_FV3__JQ031132	R5505	0.962909	3.71
Escherichia_phage_FV3__JQ031132	Schickermooser	0.798917	20.11
Escherichia_phage_FV3__JQ031132	Serratia_phage_vB_Sru_IME250__KX147096	0.974303	2.57
Escherichia_phage_FV3__JQ031132	Shigella_phage_Sf20__MF327006	0.944194	5.58
Escherichia_phage_FV3__JQ031132	Shigella_phage_SfMu__KP010268	1	0
Escherichia_phage_FV3__JQ031132	Shigella_phage_SH7__KX828711	0.962859	3.71
Escherichia_phage_FV3__JQ031132	Shigella_phage_SHBML_50_1__KX130864	0.964159	3.58
Escherichia_phage_FV3__JQ031132	Shigella_phage_SHFML_26__KX130862	0.962933	3.71
Escherichia_phage_FV3__JQ031132	Shigella_phage_SHSML_52_1__KX130865	0.966325	3.37
Escherichia_phage_FV3__JQ031132	WFbE185	0.965468	3.45
Escherichia_phage_FV3__JQ031132	WFC	0.990487	0.95
Escherichia_phage_FV3__JQ031132	WFH	0.989991	1
Escherichia_phage_FV3__JQ031132	WFK	0.964539	3.55
Escherichia_phage_FV3__JQ031132	WFL6982	0.964544	3.55
Escherichia_phage_HY01__KF925357	AIII1A2248	0.994976	0.5
Escherichia_phage_HY01__KF925357	D5505	0.0929598	90.7
Escherichia_phage_HY01__KF925357	EdH4	0.972223	2.78
Escherichia_phage_HY01__KF925357	Enterobacteria_phage_RB68__KM607004	0.0826351	91.74
Escherichia_phage_HY01__KF925357	Enterobacteria_phage_vB_EcoM_VR5__KP007359	0.371591	62.84
Escherichia_phage_HY01__KF925357	Escherichia_coli_O157_typing_phage_5__KP869103	0.967276	3.27
Escherichia_phage_HY01__KF925357	Escherichia_phage_121Q__KM507819	0.929149	7.09
Escherichia_phage_HY01__KF925357	Escherichia_phage_APCEc01__KR422352	0.304044	69.6
Escherichia_phage_HY01__KF925357	Escherichia_phage_APCEc02__KR698074	0.969722	3.03
Escherichia_phage_HY01__KF925357	Escherichia_phage_CMSTMSU__MH494197	0.94763	5.24
Escherichia_phage_HY01__KF925357	Escherichia_phage_ECD7__KY683735	0.597074	40.29
Escherichia_phage_HY01__KF925357	Escherichia_phage_ESCO13__KX552041	0.971114	2.89
Escherichia_phage_HY01__KF925357	Escherichia_phage_ESCO5__KX664695	0.970532	2.95
Escherichia_phage_HY01__KF925357	Escherichia_phage_FFH2__KJ190158	0.973098	2.69
Escherichia_phage_HY01__KF925357	Escherichia_phage_LL12__MH491969	0.972189	2.78
Escherichia_phage_HY01__KF925357	Escherichia_phage_Murica__KT001917	0.9704	2.96
Escherichia_phage_HY01__KF925357	Escherichia_phage_PE37__KU925172	0.0737841	92.62
Escherichia_phage_HY01__KF925357	Escherichia_phage_PEC04__KR233165	0.0281671	97.18
Escherichia_phage_HY01__KF925357	Escherichia_phage_QL01__KT176190	0.368219	63.18
Escherichia_phage_HY01__KF925357	Escherichia_phage_slur02__LN881726	0.0863358	91.37
Escherichia_phage_HY01__KF925357	Escherichia_phage_slur04__LN881729	0.0821218	91.79
Escherichia_phage_HY01__KF925357	Escherichia_phage_slur12__LN881735	0.970926	2.91
Escherichia_phage_HY01__KF925357	Escherichia_phage_slur16__LN881727	0.97092	2.91
Escherichia_phage_HY01__KF925357	Escherichia_phage_ST0__MF044457	0.312061	68.79
Escherichia_phage_HY01__KF925357	Escherichia_phage_T2__LC348380	0.138371	86.16
Escherichia_phage_HY01__KF925357	Escherichia_phage_UB__MH383160	0.925125	7.49
Escherichia_phage_HY01__KF925357	Escherichia_phage_UFV_AREG1__KX009778	0.0597118	94.03
Escherichia_phage_HY01__KF925357	Escherichia_phage_V18__KY683736	0.981781	1.82
Escherichia_phage_HY01__KF925357	Escherichia_phage_vB_Eco_slurp01__LT603033	0.927663	7.23
Escherichia_phage_HY01__KF925357	Escherichia_phage_vB_EcoM_fFiEco06__MG781190	0.0967708	90.32
Escherichia_phage_HY01__KF925357	Escherichia_phage_vB_EcoM_NBG1__MH243438	0.309962	69
Escherichia_phage_HY01__KF925357	Escherichia_phage_vB_EcoM_UFV13__KU867876	0.0928044	90.72
[truncated: 4,106 more rows]

## Sheet: Podoviridae_dataset
Query	Subject	VICTOR_intergenomic_distance_D6	VICTOR_intergenomic_distance_D6_in_percent_similarity_rounded
172_1	AAPEc6	0.967364	3.26
172_1	BP12B	0.968541	3.15
172_1	CICC_80001	0.965904	3.41
172_1	ECBP1	0.984826	1.52
172_1	ECBP2	0.243246	75.68
172_1	EcoP_ACG_C91	0.966657	3.33
172_1	EG1	0.967923	3.21
172_1	EP335	0.214294	78.57
172_1	HZ2R8	0.967125	3.29
172_1	IME11	0.985963	1.4
172_1	K1_5	0.967724	3.23
172_1	K1E	0.967929	3.21
172_1	KAW1A4500	0.973119	2.69
172_1	KBNP1711	0.19803	80.2
172_1	LAMP	0.15253	84.75
172_1	mutPK1A2	0.96514	3.49
172_1	myPSH1131	0.341098	65.89
172_1	myPSH2311	0.249482	75.05
172_1	N4	0.989853	1.01
172_1	NJ01	0.0553842	94.46
172_1	phi_G17	0.985605	1.44
172_1	phiEco32	0.116097	88.39
172_1	PMBT57	0.989759	1.02
172_1	PTXU04	0.99005	0.99
172_1	R4596	0.967298	3.27
172_1	SP6	0.966783	3.32
172_1	St11Ph5	0.986548	1.35
172_1	T3	0.965589	3.44
172_1	T7	0.96681	3.32
172_1	T7M	0.96559	3.44
172_1	UAB_Phi78	0.968047	3.2
172_1	vB_CroP_CrRp3	0.966469	3.35
172_1	vB_EcoP_B	0.964017	3.6
172_1	vB_EcoP_C	0.964634	3.54
172_1	vB_EcoP_D	0.96443	3.56
172_1	vB_EcoP_G7C	0.985007	1.5
172_1	vB_EcoP_K	0.963428	3.66
172_1	vB_EcoP_PhAPEC7	0.989238	1.08
172_1	vB_EcoP_R	0.964558	3.54
172_1	vB_EcoP_SU10	0.109377	89.06
172_1	VEc3	0.966772	3.32
172_1	WFI101126	0.146958	85.3
AAPEc6	BP12B	0.298464	70.15
AAPEc6	CICC_80001	0.85642	14.36
AAPEc6	ECBP1	0.995743	0.43
AAPEc6	ECBP2	0.965748	3.43
AAPEc6	EcoP_ACG_C91	0.102783	89.72
AAPEc6	EG1	0.863538	13.65
AAPEc6	EP335	0.966421	3.36
AAPEc6	N4	1	0
AAPEc6	NJ01	0.967246	3.28
AAPEc6	phi_G17	1	0
AAPEc6	phiEco32	0.968181	3.18
AAPEc6	PMBT57	0.996885	0.31
AAPEc6	PTXU04	1	0
AAPEc6	R4596	0.257671	74.23
AAPEc6	SP6	0.302734	69.73
AAPEc6	St11Ph5	0.994787	0.52
AAPEc6	T3	0.866209	13.38
AAPEc6	T7	0.861859	13.81
AAPEc6	T7M	0.86614	13.39
AAPEc6	UAB_Phi78	0.30285	69.72
AAPEc6	vB_CroP_CrRp3	0.299768	70.02
AAPEc6	vB_EcoP_B	0.114214	88.58
AAPEc6	vB_EcoP_C	0.114867	88.51
AAPEc6	vB_EcoP_D	0.126952	87.3
AAPEc6	vB_EcoP_G7C	0.997786	0.22
AAPEc6	vB_EcoP_K	0.181894	81.81
AAPEc6	vB_EcoP_PhAPEC7	1	0
AAPEc6	vB_EcoP_R	0.118274	88.17
AAPEc6	vB_EcoP_SU10	0.965537	3.45
AAPEc6	VEc3	0.0988967	90.11
AAPEc6	WFI101126	0.968729	3.13
BP12B	CICC_80001	0.856914	14.31
BP12B	ECBP1	0.997979	0.2
BP12B	ECBP2	0.965532	3.45
BP12B	EcoP_ACG_C91	0.293915	70.61
BP12B	EG1	0.861921	13.81
BP12B	EP335	0.967096	3.29
BP12B	T7	0.858317	14.17
BP12B	T7M	0.867785	13.22
BP12B	UAB_Phi78	0.0911581	90.88
BP12B	vB_CroP_CrRp3	0.270349	72.97
BP12B	vB_EcoP_B	0.321282	67.87
BP12B	vB_EcoP_C	0.313065	68.69
BP12B	vB_EcoP_D	0.324035	67.6
BP12B	vB_EcoP_G7C	0.996561	0.34
BP12B	vB_EcoP_K	0.381959	61.8
BP12B	vB_EcoP_PhAPEC7	1	0
BP12B	vB_EcoP_R	0.316276	68.37
BP12B	vB_EcoP_SU10	0.966061	3.39
BP12B	VEc3	0.293256	70.67
BP12B	WFI101126	0.965309	3.47
CICC_80001	ECBP1	0.994245	0.58
CICC_80001	ECBP2	0.962688	3.73
CICC_80001	EcoP_ACG_C91	0.854026	14.6
CICC_80001	EG1	0.113315	88.67
CICC_80001	EP335	0.965795	3.42
CICC_80001	vB_EcoP_R	0.853407	14.66
CICC_80001	vB_EcoP_SU10	0.963939	3.61
CICC_80001	VEc3	0.85642	14.36
CICC_80001	WFI101126	0.961446	3.86
ECBP1	ECBP2	0.984413	1.56
ECBP1	EcoP_ACG_C91	0.997142	0.29
ECBP1	EG1	0.990362	0.96
ECBP1	EP335	0.984224	1.58
ECBP2	EcoP_ACG_C91	0.9638	3.62
ECBP2	EG1	0.962062	3.79
ECBP2	EP335	0.257509	74.25
EcoP_ACG_C91	EG1	0.858296	14.17
EcoP_ACG_C91	EP335	0.967744	3.23
EG1	EP335	0.966076	3.39
HZ2R8	AAPEc6	0.859951	14
HZ2R8	BP12B	0.854916	14.51
HZ2R8	CICC_80001	0.126381	87.36
HZ2R8	ECBP1	0.988712	1.13
HZ2R8	ECBP2	0.959305	4.07
HZ2R8	EcoP_ACG_C91	0.856222	14.38
HZ2R8	EG1	0.160145	83.99
HZ2R8	EP335	0.965638	3.44
HZ2R8	IME11	0.984926	1.51
HZ2R8	K1_5	0.858683	14.13
HZ2R8	K1E	0.858771	14.12
HZ2R8	KAW1A4500	0.869127	13.09
HZ2R8	KBNP1711	0.959196	4.08
HZ2R8	LAMP	0.964384	3.56
HZ2R8	mutPK1A2	0.85907	14.09
HZ2R8	myPSH1131	0.971633	2.84
HZ2R8	myPSH2311	0.965715	3.43
HZ2R8	N4	0.978902	2.11
HZ2R8	NJ01	0.96811	3.19
HZ2R8	phi_G17	0.98637	1.36
HZ2R8	phiEco32	0.967891	3.21
HZ2R8	PMBT57	0.978037	2.2
HZ2R8	PTXU04	0.996953	0.3
HZ2R8	R4596	0.857315	14.27
HZ2R8	SP6	0.855663	14.43
HZ2R8	St11Ph5	0.987576	1.24
HZ2R8	T3	0.269669	73.03
HZ2R8	T7	0.172579	82.74
HZ2R8	T7M	0.26978	73.02
HZ2R8	UAB_Phi78	0.85553	14.45
HZ2R8	vB_CroP_CrRp3	0.884525	11.55
HZ2R8	vB_EcoP_B	0.869082	13.09
HZ2R8	vB_EcoP_C	0.856151	14.38
HZ2R8	vB_EcoP_D	0.857527	14.25
HZ2R8	vB_EcoP_G7C	0.981764	1.82
HZ2R8	vB_EcoP_K	0.884235	11.58
HZ2R8	vB_EcoP_PhAPEC7	0.988947	1.11
HZ2R8	vB_EcoP_R	0.855697	14.43
HZ2R8	vB_EcoP_SU10	0.965132	3.49
HZ2R8	VEc3	0.857378	14.26
HZ2R8	WFI101126	0.962288	3.77
IME11	AAPEc6	1	0
IME11	BP12B	1	0
IME11	CICC_80001	0.992764	0.72
IME11	ECBP1	0.155127	84.49
IME11	ECBP2	0.98561	1.44
IME11	EcoP_ACG_C91	1	0
IME11	EG1	0.989352	1.06
IME11	EP335	0.985665	1.43
IME11	K1_5	1	0
IME11	K1E	1	0
IME11	KAW1A4500	1	0
IME11	KBNP1711	0.985557	1.44
IME11	LAMP	0.987078	1.29
IME11	mutPK1A2	1	0
IME11	myPSH1131	0.990448	0.96
IME11	myPSH2311	0.989969	1
IME11	N4	0.365933	63.41
IME11	NJ01	0.985991	1.4
IME11	phi_G17	0.184454	81.55
IME11	phiEco32	0.986739	1.33
IME11	PMBT57	0.373255	62.67
IME11	PTXU04	0.99128	0.87
IME11	R4596	0.995125	0.49
IME11	SP6	1	0
IME11	St11Ph5	0.167821	83.22
IME11	T3	0.989549	1.05
IME11	T7	0.987769	1.22
IME11	T7M	0.989549	1.05
IME11	UAB_Phi78	1	0
IME11	vB_CroP_CrRp3	1	0
IME11	vB_EcoP_B	1	0
IME11	vB_EcoP_C	1	0
IME11	vB_EcoP_D	1	0
IME11	vB_EcoP_G7C	0.203254	79.67
IME11	vB_EcoP_K	1	0
IME11	vB_EcoP_PhAPEC7	0.16556	83.44
IME11	vB_EcoP_R	1	0
IME11	vB_EcoP_SU10	0.988427	1.16
IME11	VEc3	0.996601	0.34
IME11	WFI101126	0.986656	1.33
K1_5	AAPEc6	0.0429423	95.71
K1_5	BP12B	0.300093	69.99
K1_5	CICC_80001	0.856785	14.32
K1_5	ECBP1	1	0
K1_5	ECBP2	0.967398	3.26
K1_5	EcoP_ACG_C91	0.100782	89.92
K1_5	EG1	0.858664	14.13
K1_5	EP335	0.966423	3.36
K1_5	K1E	0.100294	89.97
K1_5	KAW1A4500	0.104588	89.54
K1_5	KBNP1711	0.96457	3.54
K1_5	LAMP	0.965169	3.48
K1_5	mutPK1A2	0.0980945	90.19
K1_5	myPSH1131	0.97174	2.83
K1_5	myPSH2311	0.970022	3
K1_5	N4	1	0
K1_5	NJ01	0.967633	3.24
K1_5	phi_G17	1	0
K1_5	phiEco32	0.968511	3.15
K1_5	PMBT57	1	0
K1_5	PTXU04	1	0
K1_5	R4596	0.249781	75.02
K1_5	SP6	0.294304	70.57
K1_5	St11Ph5	0.994742	0.53
K1_5	T3	0.864626	13.54
K1_5	T7	0.858405	14.16
K1_5	T7M	0.864557	13.54
K1_5	UAB_Phi78	0.302271	69.77
K1_5	vB_CroP_CrRp3	0.286574	71.34
K1_5	vB_EcoP_B	0.110802	88.92
K1_5	vB_EcoP_C	0.106331	89.37
K1_5	vB_EcoP_D	0.11781	88.22
K1_5	vB_EcoP_G7C	1	0
K1_5	vB_EcoP_K	0.175076	82.49
K1_5	vB_EcoP_PhAPEC7	1	0
K1_5	vB_EcoP_R	0.109434	89.06
K1_5	vB_EcoP_SU10	0.968041	3.2
K1_5	VEc3	0.113582	88.64
K1_5	WFI101126	0.968575	3.14
K1E	AAPEc6	0.105689	89.43
K1E	BP12B	0.31097	68.9
K1E	CICC_80001	0.856779	14.32
K1E	ECBP1	0.997047	0.3
K1E	ECBP2	0.965181	3.48
K1E	EcoP_ACG_C91	0.101296	89.87
K1E	EG1	0.863409	13.66
K1E	EP335	0.968244	3.18
K1E	KAW1A4500	0.0980995	90.19
K1E	KBNP1711	0.967626	3.24
K1E	LAMP	0.965937	3.41
K1E	mutPK1A2	0.089329	91.07
K1E	myPSH1131	0.971803	2.82
K1E	myPSH2311	0.970046	3
K1E	N4	0.998193	0.18
K1E	NJ01	0.968325	3.17
K1E	phi_G17	0.994809	0.52
K1E	phiEco32	0.969213	3.08
K1E	PMBT57	0.998187	0.18
K1E	PTXU04	0.997354	0.26
K1E	R4596	0.264856	73.51
K1E	SP6	0.307234	69.28
K1E	St11Ph5	0.992336	0.77
K1E	T3	0.867678	13.23
K1E	T7	0.861279	13.87
K1E	T7M	0.86761	13.24
K1E	UAB_Phi78	0.31256	68.74
K1E	vB_CroP_CrRp3	0.295164	70.48
K1E	vB_EcoP_B	0.0807795	91.92
K1E	vB_EcoP_C	0.060206	93.98
K1E	vB_EcoP_D	0.0678313	93.22
K1E	vB_EcoP_G7C	0.997964	0.2
K1E	vB_EcoP_K	0.15939	84.06
K1E	vB_EcoP_PhAPEC7	0.998719	0.13
K1E	vB_EcoP_R	0.0632138	93.68
K1E	vB_EcoP_SU10	0.968269	3.17
K1E	VEc3	0.165107	83.49
K1E	WFI101126	0.96896	3.1
KAW1A4500	AAPEc6	0.114986	88.5
KAW1A4500	BP12B	0.315809	68.42
KAW1A4500	CICC_80001	0.86463	13.54
KAW1A4500	ECBP1	0.995901	0.41
KAW1A4500	ECBP2	0.972222	2.78
KAW1A4500	EcoP_ACG_C91	0.0979842	90.2
KAW1A4500	EG1	0.87158	12.84
KAW1A4500	EP335	0.973656	2.63
KAW1A4500	KBNP1711	0.971122	2.89
KAW1A4500	LAMP	0.971641	2.84
KAW1A4500	mutPK1A2	0.0880591	91.19
KAW1A4500	myPSH1131	0.97703	2.3
KAW1A4500	myPSH2311	0.977918	2.21
KAW1A4500	N4	0.998814	0.12
KAW1A4500	NJ01	0.973628	2.64
KAW1A4500	phi_G17	0.995872	0.41
KAW1A4500	phiEco32	0.974428	2.56
KAW1A4500	PMBT57	0.998809	0.12
KAW1A4500	PTXU04	1	0
KAW1A4500	R4596	0.253614	74.64
KAW1A4500	SP6	0.296355	70.36
KAW1A4500	St11Ph5	0.990394	0.96
KAW1A4500	T3	0.874677	12.53
KAW1A4500	T7	0.867471	13.25
KAW1A4500	T7M	0.874607	12.54
KAW1A4500	UAB_Phi78	0.318569	68.14
KAW1A4500	vB_CroP_CrRp3	0.292029	70.8
KAW1A4500	vB_EcoP_B	0.0954371	90.46
KAW1A4500	vB_EcoP_C	0.0818367	91.82
KAW1A4500	vB_EcoP_D	0.0927785	90.72
KAW1A4500	vB_EcoP_G7C	0.997932	0.21
KAW1A4500	vB_EcoP_K	0.157521	84.25
KAW1A4500	vB_EcoP_PhAPEC7	0.997594	0.24
KAW1A4500	vB_EcoP_R	0.0848219	91.52
KAW1A4500	vB_EcoP_SU10	0.97353	2.65
KAW1A4500	VEc3	0.172656	82.73
KAW1A4500	WFI101126	0.974234	2.58
KBNP1711	AAPEc6	0.964161	3.58
KBNP1711	BP12B	0.965569	3.44
KBNP1711	CICC_80001	0.965584	3.44
KBNP1711	ECBP1	0.984902	1.51
KBNP1711	ECBP2	0.249172	75.08
KBNP1711	EcoP_ACG_C91	0.965666	3.43
KBNP1711	EG1	0.964772	3.52
KBNP1711	EP335	0.0939337	90.61
KBNP1711	LAMP	0.232464	76.75
KBNP1711	mutPK1A2	0.963892	3.61
KBNP1711	myPSH1131	0.410463	58.95
KBNP1711	myPSH2311	0.334267	66.57
KBNP1711	N4	0.985628	1.44
KBNP1711	NJ01	0.198469	80.15
KBNP1711	phi_G17	0.985574	1.44
KBNP1711	phiEco32	0.215556	78.44
KBNP1711	PMBT57	0.986376	1.36
KBNP1711	PTXU04	0.988836	1.12
KBNP1711	R4596	0.963131	3.69
KBNP1711	SP6	0.964452	3.55
KBNP1711	St11Ph5	0.983544	1.65
KBNP1711	T3	0.963249	3.68
KBNP1711	T7	0.966326	3.37
KBNP1711	T7M	0.963194	3.68
KBNP1711	UAB_Phi78	0.964645	3.54
KBNP1711	vB_CroP_CrRp3	0.963019	3.7
KBNP1711	vB_EcoP_B	0.963122	3.69
KBNP1711	vB_EcoP_C	0.962576	3.74
KBNP1711	vB_EcoP_D	0.962358	3.76
KBNP1711	vB_EcoP_G7C	0.985061	1.49
KBNP1711	vB_EcoP_K	0.962168	3.78
KBNP1711	vB_EcoP_PhAPEC7	0.985495	1.45
KBNP1711	vB_EcoP_R	0.962496	3.75
KBNP1711	vB_EcoP_SU10	0.201462	79.85
KBNP1711	VEc3	0.964636	3.54
KBNP1711	WFI101126	0.22428	77.57
LAMP	AAPEc6	0.963823	3.62
LAMP	BP12B	0.963393	3.66
LAMP	CICC_80001	0.963162	3.68
LAMP	ECBP1	0.98539	1.46
LAMP	ECBP2	0.262336	73.77
LAMP	EcoP_ACG_C91	0.960803	3.92
LAMP	EG1	0.966153	3.38
LAMP	EP335	0.238671	76.13
LAMP	mutPK1A2	0.962627	3.74
LAMP	myPSH1131	0.372729	62.73
LAMP	myPSH2311	0.273311	72.67
LAMP	N4	0.989161	1.08
LAMP	NJ01	0.166133	83.39
LAMP	phi_G17	0.986668	1.33
LAMP	phiEco32	0.159823	84.02
LAMP	PMBT57	0.98705	1.29
LAMP	PTXU04	0.989829	1.02
LAMP	R4596	0.964807	3.52
LAMP	SP6	0.963238	3.68
LAMP	St11Ph5	0.989145	1.09
LAMP	T3	0.962938	3.71
LAMP	T7	0.963865	3.61
LAMP	T7M	0.962939	3.71
LAMP	UAB_Phi78	0.962554	3.74
LAMP	vB_CroP_CrRp3	0.963409	3.66
LAMP	vB_EcoP_B	0.96241	3.76
LAMP	vB_EcoP_C	0.963107	3.69
LAMP	vB_EcoP_D	0.962878	3.71
LAMP	vB_EcoP_G7C	0.985171	1.48
LAMP	vB_EcoP_K	0.960673	3.93
LAMP	vB_EcoP_PhAPEC7	0.988814	1.12
LAMP	vB_EcoP_R	0.963022	3.7
LAMP	vB_EcoP_SU10	0.160545	83.95
LAMP	VEc3	0.964446	3.56
LAMP	WFI101126	0.190988	80.9
mutPK1A2	AAPEc6	0.108914	89.11
mutPK1A2	BP12B	0.295417	70.46
mutPK1A2	CICC_80001	0.855706	14.43
mutPK1A2	ECBP1	0.998112	0.19
mutPK1A2	ECBP2	0.963889	3.61
mutPK1A2	EcoP_ACG_C91	0.0844086	91.56
mutPK1A2	EG1	0.860399	13.96
mutPK1A2	EP335	0.966321	3.37
mutPK1A2	myPSH1131	0.969526	3.05
mutPK1A2	myPSH2311	0.968029	3.2
mutPK1A2	N4	0.996779	0.32
mutPK1A2	NJ01	0.965078	3.49
mutPK1A2	phi_G17	0.995909	0.41
mutPK1A2	phiEco32	0.966097	3.39
mutPK1A2	PMBT57	0.99379	0.62
mutPK1A2	PTXU04	1	0
mutPK1A2	R4596	0.254303	74.57
mutPK1A2	SP6	0.288848	71.12
mutPK1A2	St11Ph5	0.990698	0.93
mutPK1A2	T3	0.862191	13.78
mutPK1A2	T7	0.858611	14.14
mutPK1A2	T7M	0.862123	13.79
mutPK1A2	UAB_Phi78	0.296726	70.33
mutPK1A2	vB_CroP_CrRp3	0.268929	73.11
mutPK1A2	vB_EcoP_B	0.0762702	92.37
mutPK1A2	vB_EcoP_C	0.0769963	92.3
mutPK1A2	vB_EcoP_D	0.0901376	90.99
mutPK1A2	vB_EcoP_G7C	0.995179	0.48
mutPK1A2	vB_EcoP_K	0.145385	85.46
mutPK1A2	vB_EcoP_PhAPEC7	0.996689	0.33
mutPK1A2	vB_EcoP_R	0.0800073	92
mutPK1A2	vB_EcoP_SU10	0.964241	3.58
mutPK1A2	VEc3	0.151054	84.89
mutPK1A2	WFI101126	0.965208	3.48
myPSH1131	AAPEc6	0.971441	2.86
myPSH1131	BP12B	0.971168	2.88
myPSH1131	CICC_80001	0.97029	2.97
myPSH1131	ECBP1	0.991108	0.89
myPSH1131	ECBP2	0.444258	55.57
myPSH1131	EcoP_ACG_C91	0.970586	2.94
myPSH1131	EG1	0.970928	2.91
myPSH1131	EP335	0.408381	59.16
myPSH1131	myPSH2311	0.232468	76.75
myPSH1131	N4	0.992191	0.78
myPSH1131	NJ01	0.338816	66.12
myPSH1131	phi_G17	0.991731	0.83
myPSH1131	phiEco32	0.335126	66.49
myPSH1131	PMBT57	0.992056	0.79
myPSH1131	PTXU04	0.994392	0.56
myPSH1131	R4596	0.970756	2.92
myPSH1131	SP6	0.971776	2.82
myPSH1131	St11Ph5	0.988728	1.13
myPSH1131	T3	0.966409	3.36
myPSH1131	T7	0.971945	2.81
myPSH1131	T7M	0.966354	3.36
myPSH1131	UAB_Phi78	0.969815	3.02
myPSH1131	vB_CroP_CrRp3	0.970293	2.97
myPSH1131	vB_EcoP_B	0.969405	3.06
myPSH1131	vB_EcoP_C	0.971282	2.87
myPSH1131	vB_EcoP_D	0.971112	2.89
myPSH1131	vB_EcoP_G7C	0.990593	0.94
myPSH1131	vB_EcoP_K	0.968543	3.15
myPSH1131	vB_EcoP_PhAPEC7	0.991224	0.88
myPSH1131	vB_EcoP_R	0.971219	2.88
myPSH1131	vB_EcoP_SU10	0.311833	68.82
myPSH1131	VEc3	0.970384	2.96
myPSH1131	WFI101126	0.333562	66.64
myPSH2311	AAPEc6	0.968611	3.14
myPSH2311	BP12B	0.969701	3.03
myPSH2311	CICC_80001	0.964361	3.56
myPSH2311	ECBP1	0.98621	1.38
myPSH2311	ECBP2	0.365103	63.49
myPSH2311	EcoP_ACG_C91	0.968782	3.12
myPSH2311	EG1	0.9645	3.55
myPSH2311	EP335	0.327369	67.26
myPSH2311	N4	0.993443	0.66
myPSH2311	NJ01	0.248108	75.19
myPSH2311	phi_G17	0.9913	0.87
myPSH2311	phiEco32	0.248165	75.18
myPSH2311	PMBT57	0.993305	0.67
myPSH2311	PTXU04	0.995406	0.46
myPSH2311	R4596	0.968864	3.11
myPSH2311	SP6	0.970283	2.97
myPSH2311	St11Ph5	0.988496	1.15
myPSH2311	T3	0.963648	3.64
myPSH2311	T7	0.96497	3.5
myPSH2311	T7M	0.963589	3.64
myPSH2311	UAB_Phi78	0.968921	3.11
myPSH2311	vB_CroP_CrRp3	0.966717	3.33
myPSH2311	vB_EcoP_B	0.966529	3.35
myPSH2311	vB_EcoP_C	0.967986	3.2
myPSH2311	vB_EcoP_D	0.967785	3.22
myPSH2311	vB_EcoP_G7C	0.987572	1.24
myPSH2311	vB_EcoP_K	0.965007	3.5
myPSH2311	vB_EcoP_PhAPEC7	0.990018	1
myPSH2311	vB_EcoP_R	0.967912	3.21
myPSH2311	vB_EcoP_SU10	0.225713	77.43
myPSH2311	VEc3	0.96835	3.17
myPSH2311	WFI101126	0.24086	75.91
N4	BP12B	0.997541	0.25
N4	CICC_80001	0.97982	2.02
N4	ECBP1	0.362669	63.73
N4	ECBP2	0.987669	1.23
N4	EcoP_ACG_C91	0.995395	0.46
N4	EG1	0.982648	1.74
N4	EP335	0.987743	1.23
N4	NJ01	0.986573	1.34
N4	phi_G17	0.382839	61.72
N4	phiEco32	0.989512	1.05
N4	PMBT57	0.0233066	97.67
N4	PTXU04	0.992548	0.75
N4	R4596	1	0
N4	SP6	0.997988	0.2
N4	St11Ph5	0.368686	63.13
N4	T3	0.985356	1.46
N4	T7	0.980048	2
N4	T7M	0.985356	1.46
N4	UAB_Phi78	0.994876	0.51
N4	vB_CroP_CrRp3	0.997887	0.21
N4	vB_EcoP_B	0.995826	0.42
N4	vB_EcoP_C	0.995906	0.41
N4	vB_EcoP_D	0.995882	0.41
N4	vB_EcoP_G7C	0.381256	61.87
N4	vB_EcoP_K	0.996281	0.37
N4	vB_EcoP_PhAPEC7	0.368431	63.16
N4	vB_EcoP_R	0.995897	0.41
N4	vB_EcoP_SU10	0.988373	1.16
N4	VEc3	1	0
N4	WFI101126	0.986952	1.3
NJ01	BP12B	0.969081	3.09
NJ01	CICC_80001	0.965924	3.41
NJ01	ECBP1	0.983862	1.61
NJ01	ECBP2	0.248055	75.19
NJ01	EcoP_ACG_C91	0.966483	3.35
NJ01	EG1	0.967999	3.2
NJ01	EP335	0.213219	78.68
NJ01	phi_G17	0.98552	1.45
NJ01	phiEco32	0.12223	87.78
NJ01	PMBT57	0.986381	1.36
NJ01	PTXU04	0.989213	1.08
NJ01	R4596	0.967696	3.23
NJ01	SP6	0.967298	3.27
NJ01	St11Ph5	0.985914	1.41
NJ01	T3	0.965636	3.44
NJ01	T7	0.966092	3.39
NJ01	T7M	0.965637	3.44
NJ01	UAB_Phi78	0.968064	3.19
NJ01	vB_CroP_CrRp3	0.965905	3.41
NJ01	vB_EcoP_B	0.964954	3.5
NJ01	vB_EcoP_C	0.965608	3.44
NJ01	vB_EcoP_D	0.965409	3.46
NJ01	vB_EcoP_G7C	0.985014	1.5
NJ01	vB_EcoP_K	0.96394	3.61
NJ01	vB_EcoP_PhAPEC7	0.989243	1.08
NJ01	vB_EcoP_R	0.965534	3.45
NJ01	vB_EcoP_SU10	0.117541	88.25
NJ01	VEc3	0.966328	3.37
NJ01	WFI101126	0.146049	85.4
phi_G17	BP12B	0.997758	0.22
phi_G17	CICC_80001	0.99153	0.85
phi_G17	ECBP1	0.177523	82.25
phi_G17	ECBP2	0.985121	1.49
phi_G17	EcoP_ACG_C91	0.99711	0.29
phi_G17	EG1	0.990668	0.93
phi_G17	EP335	0.983405	1.66
phi_G17	PMBT57	0.387638	61.24
phi_G17	PTXU04	0.990931	0.91
phi_G17	R4596	0.993438	0.66
phi_G17	SP6	0.997752	0.22
phi_G17	St11Ph5	0.18916	81.08
phi_G17	T3	0.989141	1.09
phi_G17	T7	0.991053	0.89
phi_G17	T7M	0.989141	1.09
phi_G17	UAB_Phi78	0.997754	0.22
phi_G17	vB_CroP_CrRp3	0.998032	0.2
phi_G17	vB_EcoP_B	0.99582	0.42
phi_G17	vB_EcoP_C	0.995904	0.41
phi_G17	vB_EcoP_D	0.995879	0.41
phi_G17	vB_EcoP_G7C	0.189822	81.02
phi_G17	vB_EcoP_K	0.995579	0.44
phi_G17	vB_EcoP_PhAPEC7	0.165922	83.41
phi_G17	vB_EcoP_R	0.995895	0.41
phi_G17	vB_EcoP_SU10	0.988756	1.12
phi_G17	VEc3	1	0
phi_G17	WFI101126	0.98676	1.32
phiEco32	BP12B	0.969484	3.05
phiEco32	CICC_80001	0.965454	3.45
phiEco32	ECBP1	0.98465	1.54
phiEco32	ECBP2	0.257638	74.24
phiEco32	EcoP_ACG_C91	0.966272	3.37
phiEco32	EG1	0.967112	3.29
phiEco32	EP335	0.206545	79.35
phiEco32	phi_G17	0.986051	1.39
phiEco32	PMBT57	0.988889	1.11
phiEco32	PTXU04	0.988508	1.15
phiEco32	R4596	0.968008	3.2
phiEco32	SP6	0.967754	3.22
phiEco32	St11Ph5	0.986246	1.38
phiEco32	T3	0.964786	3.52
phiEco32	T7	0.966964	3.3
phiEco32	T7M	0.964787	3.52
phiEco32	UAB_Phi78	0.96851	3.15
phiEco32	vB_CroP_CrRp3	0.965974	3.4
phiEco32	vB_EcoP_B	0.965968	3.4
phiEco32	vB_EcoP_C	0.96654	3.35
phiEco32	vB_EcoP_D	0.96635	3.36
phiEco32	vB_EcoP_G7C	0.98529	1.47
phiEco32	vB_EcoP_K	0.964952	3.5
phiEco32	vB_EcoP_PhAPEC7	0.988486	1.15
phiEco32	vB_EcoP_R	0.96647	3.35
phiEco32	vB_EcoP_SU10	0.0789835	92.1
phiEco32	VEc3	0.964646	3.54
phiEco32	WFI101126	0.154492	84.55
PMBT57	BP12B	0.994527	0.55
PMBT57	CICC_80001	0.979746	2.03
PMBT57	ECBP1	0.371497	62.85
PMBT57	ECBP2	0.987591	1.24
PMBT57	EcoP_ACG_C91	0.994642	0.54
PMBT57	EG1	0.981053	1.89
PMBT57	EP335	0.988849	1.12
PMBT57	PTXU04	0.992646	0.74
PMBT57	R4596	1	0
PMBT57	SP6	0.996446	0.36
PMBT57	St11Ph5	0.377116	62.29
PMBT57	T3	0.985305	1.47
PMBT57	T7	0.97863	2.14
PMBT57	T7M	0.985306	1.47
PMBT57	UAB_Phi78	0.99196	0.8
PMBT57	vB_CroP_CrRp3	0.997879	0.21
PMBT57	vB_EcoP_B	0.995811	0.42
PMBT57	vB_EcoP_C	0.995892	0.41
PMBT57	vB_EcoP_D	0.995868	0.41
PMBT57	vB_EcoP_G7C	0.389345	61.07
PMBT57	vB_EcoP_K	0.996267	0.37
PMBT57	vB_EcoP_PhAPEC7	0.377821	62.22
PMBT57	vB_EcoP_R	0.995883	0.41
PMBT57	vB_EcoP_SU10	0.987253	1.27
PMBT57	VEc3	0.995876	0.41
PMBT57	WFI101126	0.986761	1.32
PTXU04	BP12B	1	0
PTXU04	CICC_80001	0.997122	0.29
PTXU04	ECBP1	0.990995	0.9
PTXU04	ECBP2	0.985627	1.44
PTXU04	EcoP_ACG_C91	1	0
PTXU04	EG1	0.994485	0.55
PTXU04	EP335	0.991398	0.86
PTXU04	R4596	0.997309	0.27
PTXU04	SP6	0.998908	0.11
PTXU04	St11Ph5	0.992412	0.76
PTXU04	T3	0.992798	0.72
PTXU04	T7	1	0
PTXU04	T7M	0.992799	0.72
PTXU04	UAB_Phi78	1	0
PTXU04	vB_CroP_CrRp3	1	0
PTXU04	vB_EcoP_B	0.997274	0.27
PTXU04	vB_EcoP_C	1	0
PTXU04	vB_EcoP_D	1	0
PTXU04	vB_EcoP_G7C	0.992995	0.7
PTXU04	vB_EcoP_K	1	0
PTXU04	vB_EcoP_PhAPEC7	0.990544	0.95
PTXU04	vB_EcoP_R	1	0
PTXU04	vB_EcoP_SU10	0.988092	1.19
PTXU04	VEc3	1	0
PTXU04	WFI101126	0.992713	0.73
R4596	BP12B	0.25322	74.68
R4596	CICC_80001	0.85466	14.53
R4596	ECBP1	0.994289	0.57
R4596	ECBP2	0.965983	3.4
R4596	EcoP_ACG_C91	0.248073	75.19
R4596	EG1	0.857769	14.22
R4596	EP335	0.966463	3.35
R4596	SP6	0.242161	75.78
R4596	St11Ph5	0.987195	1.28
R4596	T3	0.867031	13.3
R4596	T7	0.855521	14.45
R4596	T7M	0.866962	13.3
R4596	UAB_Phi78	0.250546	74.95
R4596	vB_CroP_CrRp3	0.196476	80.35
R4596	vB_EcoP_B	0.269826	73.02
R4596	vB_EcoP_C	0.261916	73.81
R4596	vB_EcoP_D	0.271044	72.9
R4596	vB_EcoP_G7C	1	0
R4596	vB_EcoP_K	0.339296	66.07
R4596	vB_EcoP_PhAPEC7	0.997003	0.3
R4596	vB_EcoP_R	0.264716	73.53
R4596	vB_EcoP_SU10	0.968211	3.18
R4596	VEc3	0.257715	74.23
R4596	WFI101126	0.96329	3.67
SP6	BP12B	0.0809917	91.9
SP6	CICC_80001	0.856608	14.34
SP6	ECBP1	1	0
SP6	ECBP2	0.962586	3.74
SP6	EcoP_ACG_C91	0.286739	71.33
SP6	EG1	0.861401	13.86
SP6	EP335	0.965991	3.4
SP6	St11Ph5	0.996236	0.38
SP6	T3	0.866253	13.37
SP6	T7	0.858225	14.18
SP6	T7M	0.866183	13.38
SP6	UAB_Phi78	0.100384	89.96
SP6	vB_CroP_CrRp3	0.257923	74.21
SP6	vB_EcoP_B	0.305806	69.42
SP6	vB_EcoP_C	0.299963	70
SP6	vB_EcoP_D	0.311015	68.9
SP6	vB_EcoP_G7C	0.997029	0.3
SP6	vB_EcoP_K	0.367493	63.25
SP6	vB_EcoP_PhAPEC7	0.997616	0.24
SP6	vB_EcoP_R	0.303519	69.65
SP6	vB_EcoP_SU10	0.96727	3.27
SP6	VEc3	0.297396	70.26
SP6	WFI101126	0.966462	3.35
St11Ph5	BP12B	0.996273	0.37
St11Ph5	CICC_80001	0.994986	0.5
St11Ph5	ECBP1	0.129721	87.03
St11Ph5	ECBP2	0.988551	1.14
St11Ph5	EcoP_ACG_C91	0.990281	0.97
St11Ph5	EG1	0.986963	1.3
St11Ph5	EP335	0.984926	1.51
St11Ph5	T3	0.991535	0.85
St11Ph5	T7	0.989692	1.03
St11Ph5	T7M	0.991536	0.85
St11Ph5	UAB_Phi78	0.9936	0.64
St11Ph5	vB_CroP_CrRp3	0.996659	0.33
St11Ph5	vB_EcoP_B	0.989882	1.01
St11Ph5	vB_EcoP_C	0.98988	1.01
St11Ph5	vB_EcoP_D	0.98982	1.02
St11Ph5	vB_EcoP_G7C	0.183328	81.67
St11Ph5	vB_EcoP_K	0.990593	0.94
St11Ph5	vB_EcoP_PhAPEC7	0.168296	83.17
St11Ph5	vB_EcoP_R	0.989858	1.01
St11Ph5	vB_EcoP_SU10	0.988231	1.18
St11Ph5	VEc3	0.996396	0.36
St11Ph5	WFI101126	0.98321	1.68
T3	BP12B	0.867855	13.21
T3	CICC_80001	0.284401	71.56
T3	ECBP1	0.990294	0.97
T3	ECBP2	0.960977	3.9
T3	EcoP_ACG_C91	0.860812	13.92
T3	EG1	0.301253	69.87
T3	EP335	0.964655	3.53
T3	T7	0.22814	77.19
T3	T7M	0.000711904	99.93
T3	UAB_Phi78	0.863831	13.62
T3	vB_CroP_CrRp3	0.892442	10.76
T3	vB_EcoP_B	0.875257	12.47
T3	vB_EcoP_C	0.864186	13.58
T3	vB_EcoP_D	0.86312	13.69
T3	vB_EcoP_G7C	0.98761	1.24
T3	vB_EcoP_K	0.888532	11.15
T3	vB_EcoP_PhAPEC7	0.991673	0.83
T3	vB_EcoP_R	0.863792	13.62
T3	vB_EcoP_SU10	0.963611	3.64
T3	VEc3	0.866391	13.36
T3	WFI101126	0.964285	3.57
T7	CICC_80001	0.165391	83.46
T7	ECBP1	0.989093	1.09
T7	ECBP2	0.96079	3.92
T7	EcoP_ACG_C91	0.855874	14.41
T7	EG1	0.174368	82.56
T7	EP335	0.966739	3.33
T7	T7M	0.22765	77.24
T7	UAB_Phi78	0.856061	14.39
T7	vB_CroP_CrRp3	0.886199	11.38
T7	vB_EcoP_B	0.867779	13.22
T7	vB_EcoP_C	0.854384	14.56
T7	vB_EcoP_D	0.858794	14.12
T7	vB_EcoP_G7C	0.986664	1.33
T7	vB_EcoP_K	0.892847	10.72
T7	vB_EcoP_PhAPEC7	0.990034	1
T7	vB_EcoP_R	0.853967	14.6
T7	vB_EcoP_SU10	0.968515	3.15
T7	VEc3	0.859813	14.02
T7	WFI101126	0.965133	3.49
T7M	CICC_80001	0.284028	71.6
T7M	ECBP1	0.990295	0.97
T7M	ECBP2	0.960922	3.91
T7M	EcoP_ACG_C91	0.860742	13.93
T7M	EG1	0.300887	69.91
T7M	EP335	0.964601	3.54
T7M	UAB_Phi78	0.863761	13.62
T7M	vB_CroP_CrRp3	0.89237	10.76
T7M	vB_EcoP_B	0.875185	12.48
T7M	vB_EcoP_C	0.864117	13.59
T7M	vB_EcoP_D	0.863051	13.69
T7M	vB_EcoP_G7C	0.98761	1.24
T7M	vB_EcoP_K	0.888456	11.15
T7M	vB_EcoP_PhAPEC7	0.991673	0.83
T7M	vB_EcoP_R	0.863723	13.63
T7M	vB_EcoP_SU10	0.963502	3.65
T7M	VEc3	0.866322	13.37
T7M	WFI101126	0.964231	3.58
UAB_Phi78	CICC_80001	0.851649	14.84
UAB_Phi78	ECBP1	1	0
UAB_Phi78	ECBP2	0.964917	3.51
UAB_Phi78	EcoP_ACG_C91	0.303713	69.63
UAB_Phi78	EG1	0.850367	14.96
UAB_Phi78	EP335	0.966486	3.35
UAB_Phi78	vB_CroP_CrRp3	0.274983	72.5
UAB_Phi78	vB_EcoP_B	0.317011	68.3
UAB_Phi78	vB_EcoP_C	0.312152	68.78
UAB_Phi78	vB_EcoP_D	0.312809	68.72
UAB_Phi78	vB_EcoP_G7C	0.997031	0.3
UAB_Phi78	vB_EcoP_K	0.374226	62.58
UAB_Phi78	vB_EcoP_PhAPEC7	0.996766	0.32
UAB_Phi78	vB_EcoP_R	0.315219	68.48
UAB_Phi78	vB_EcoP_SU10	0.965893	3.41
UAB_Phi78	VEc3	0.297776	70.22
UAB_Phi78	WFI101126	0.964701	3.53
vB_CroP_CrRp3	CICC_80001	0.88678	11.32
vB_CroP_CrRp3	ECBP1	0.998249	0.18
vB_CroP_CrRp3	ECBP2	0.962489	3.75
vB_CroP_CrRp3	EcoP_ACG_C91	0.281779	71.82
vB_CroP_CrRp3	EG1	0.888391	11.16
vB_CroP_CrRp3	EP335	0.964441	3.56
vB_CroP_CrRp3	vB_EcoP_B	0.295265	70.47
vB_CroP_CrRp3	vB_EcoP_C	0.285913	71.41
vB_CroP_CrRp3	vB_EcoP_D	0.295683	70.43
vB_CroP_CrRp3	vB_EcoP_G7C	0.998079	0.19
vB_CroP_CrRp3	vB_EcoP_K	0.313141	68.69
vB_CroP_CrRp3	vB_EcoP_PhAPEC7	0.997081	0.29
vB_CroP_CrRp3	vB_EcoP_R	0.288863	71.11
vB_CroP_CrRp3	vB_EcoP_SU10	0.96638	3.36
vB_CroP_CrRp3	VEc3	0.288575	71.14
vB_CroP_CrRp3	WFI101126	0.963515	3.65
vB_EcoP_B	CICC_80001	0.865364	13.46
vB_EcoP_B	ECBP1	0.996991	0.3
vB_EcoP_B	ECBP2	0.960742	3.93
vB_EcoP_B	EcoP_ACG_C91	0.104187	89.58
vB_EcoP_B	EG1	0.8755	12.45
vB_EcoP_B	EP335	0.965467	3.45
vB_EcoP_B	vB_EcoP_C	0.0424315	95.76
vB_EcoP_B	vB_EcoP_D	0.0558884	94.41
vB_EcoP_B	vB_EcoP_G7C	0.997907	0.21
vB_EcoP_B	vB_EcoP_K	0.115011	88.5
vB_EcoP_B	vB_EcoP_PhAPEC7	0.99662	0.34
vB_EcoP_B	vB_EcoP_R	0.0454991	95.45
vB_EcoP_B	vB_EcoP_SU10	0.96496	3.5
vB_EcoP_B	VEc3	0.166273	83.37
vB_EcoP_B	WFI101126	0.96639	3.36
vB_EcoP_C	CICC_80001	0.853861	14.61
vB_EcoP_C	ECBP1	0.997021	0.3
vB_EcoP_C	ECBP2	0.96192	3.81
vB_EcoP_C	EcoP_ACG_C91	0.0929561	90.7
vB_EcoP_C	EG1	0.863856	13.61
vB_EcoP_C	EP335	0.964854	3.51
vB_EcoP_C	vB_EcoP_D	0.0178875	98.21
vB_EcoP_C	vB_EcoP_G7C	0.997947	0.21
vB_EcoP_C	vB_EcoP_K	0.109511	89.05
vB_EcoP_C	vB_EcoP_PhAPEC7	0.996685	0.33
vB_EcoP_C	vB_EcoP_R	0.0079441	99.21
vB_EcoP_C	vB_EcoP_SU10	0.965558	3.44
vB_EcoP_C	VEc3	0.164456	83.55
vB_EcoP_C	WFI101126	0.966961	3.3
vB_EcoP_D	CICC_80001	0.852633	14.74
vB_EcoP_D	ECBP1	0.997003	0.3
vB_EcoP_D	ECBP2	0.961699	3.83
vB_EcoP_D	EcoP_ACG_C91	0.106151	89.38
vB_EcoP_D	EG1	0.862733	13.73
vB_EcoP_D	EP335	0.96465	3.53
vB_EcoP_D	vB_EcoP_G7C	0.997935	0.21
vB_EcoP_D	vB_EcoP_K	0.12651	87.35
vB_EcoP_D	vB_EcoP_PhAPEC7	0.996665	0.33
vB_EcoP_D	vB_EcoP_R	0.0208302	97.92
vB_EcoP_D	vB_EcoP_SU10	0.96536	3.46
vB_EcoP_D	VEc3	0.176627	82.34
vB_EcoP_D	WFI101126	0.966772	3.32
vB_EcoP_G7C	CICC_80001	0.986757	1.32
vB_EcoP_G7C	ECBP1	0.175754	82.42
vB_EcoP_G7C	ECBP2	0.982413	1.76
vB_EcoP_G7C	EcoP_ACG_C91	0.996115	0.39
vB_EcoP_G7C	EG1	0.990854	0.91
vB_EcoP_G7C	EP335	0.98546	1.45
vB_EcoP_G7C	vB_EcoP_K	0.997823	0.22
vB_EcoP_G7C	vB_EcoP_PhAPEC7	0.173345	82.67
vB_EcoP_G7C	vB_EcoP_R	0.997943	0.21
vB_EcoP_G7C	vB_EcoP_SU10	0.990205	0.98
vB_EcoP_G7C	VEc3	0.997897	0.21
vB_EcoP_G7C	WFI101126	0.988357	1.16
vB_EcoP_K	CICC_80001	0.887022	11.3
vB_EcoP_K	ECBP1	0.997991	0.2
vB_EcoP_K	ECBP2	0.960192	3.98
vB_EcoP_K	EcoP_ACG_C91	0.160146	83.99
vB_EcoP_K	EG1	0.896984	10.3
vB_EcoP_K	EP335	0.964149	3.59
vB_EcoP_K	vB_EcoP_PhAPEC7	0.996482	0.35
vB_EcoP_K	vB_EcoP_R	0.117092	88.29
vB_EcoP_K	vB_EcoP_SU10	0.96441	3.56
vB_EcoP_K	VEc3	0.225971	77.4
vB_EcoP_K	WFI101126	0.964946	3.51
vB_EcoP_PhAPEC7	CICC_80001	0.989651	1.03
vB_EcoP_PhAPEC7	ECBP1	0.113511	88.65
vB_EcoP_PhAPEC7	ECBP2	0.987405	1.26
vB_EcoP_PhAPEC7	EcoP_ACG_C91	0.998019	0.2
vB_EcoP_PhAPEC7	EG1	0.990586	0.94
vB_EcoP_PhAPEC7	EP335	0.989064	1.09
vB_EcoP_PhAPEC7	vB_EcoP_R	0.996678	0.33
vB_EcoP_PhAPEC7	vB_EcoP_SU10	0.989975	1
vB_EcoP_PhAPEC7	VEc3	1	0
vB_EcoP_PhAPEC7	WFI101126	0.987221	1.28
vB_EcoP_R	ECBP1	0.997014	0.3
vB_EcoP_R	ECBP2	0.961838	3.82
vB_EcoP_R	EcoP_ACG_C91	0.0960481	90.4
vB_EcoP_R	EG1	0.863441	13.66
vB_EcoP_R	EP335	0.964778	3.52
vB_EcoP_R	vB_EcoP_SU10	0.965484	3.45
vB_EcoP_R	VEc3	0.167784	83.22
vB_EcoP_R	WFI101126	0.966891	3.31
vB_EcoP_SU10	ECBP1	0.990157	0.98
vB_EcoP_SU10	ECBP2	0.257872	74.21
vB_EcoP_SU10	EcoP_ACG_C91	0.964786	3.52
vB_EcoP_SU10	EG1	0.966802	3.32
vB_EcoP_SU10	EP335	0.205939	79.41
vB_EcoP_SU10	VEc3	0.964567	3.54
vB_EcoP_SU10	WFI101126	0.135701	86.43
VEc3	ECBP1	0.997829	0.22
VEc3	ECBP2	0.964795	3.52
VEc3	EcoP_ACG_C91	0.154005	84.6
VEc3	EG1	0.863769	13.62
VEc3	EP335	0.965333	3.47
VEc3	WFI101126	0.965776	3.42
WFI101126	ECBP1	0.987811	1.22
WFI101126	ECBP2	0.308803	69.12
WFI101126	EcoP_ACG_C91	0.965761	3.42
WFI101126	EG1	0.964543	3.55
WFI101126	EP335	0.240964	75.9

## Sheet: Siphoviridae_dataset
Query	Subject	VICTOR_intergenomic_distance_D6	VICTOR_intergenomic_distance_D6_in_percent_similarity_rounded
Bacteriophage_T5_like_chee130_1__MF431736	Bacteriophage_T5_like_poul149__MF431738	0.0149316	98.51
Bacteriophage_T5_like_chee130_1__MF431736	Bacteriophage_T5_like_saus132__MF431737	0.0148673	98.51
Bacteriophage_T5_like_chee130_1__MF431736	Escherichia_phage_DTL__MG050172	0.988044	1.2
Bacteriophage_T5_like_chee130_1__MF431736	Escherichia_phage_Gostya9__MH203051	0.259533	74.05
Bacteriophage_T5_like_chee130_1__MF431736	Escherichia_phage_vB_EcoS_EASG3__MK373799	0.244255	75.57
Bacteriophage_T5_like_chee130_1__MF431736	Escherichia_phage_vB_EcoS_G29_2__MK373798	0.988787	1.12
Bacteriophage_T5_like_chee130_1__MF431736	Escherichia_phage_vB_EcoS_HASG4__MK373797	0.245982	75.4
Bacteriophage_T5_like_chee130_1__MF431736	Escherichia_phage_vB_EcoS_HdH2__MK373796	0.225093	77.49
Bacteriophage_T5_like_chee130_1__MF431736	Escherichia_phage_vB_EcoS_HdK1__MK373794	0.984695	1.53
Bacteriophage_T5_like_chee130_1__MF431736	Escherichia_phage_vB_EcoS_HdSG1__MK373795	0.98681	1.32
Bacteriophage_T5_like_chee130_1__MF431736	Escherichia_phage_vB_EcoS_MM01__MK373793	0.994038	0.6
Bacteriophage_T5_like_chee130_1__MF431736	Escherichia_phage_vB_EcoS_PTXU06__MK373789	0.995556	0.44
Bacteriophage_T5_like_chee130_1__MF431736	Escherichia_phage_vB_EcoS_VAH1__MK373792	0.306415	69.36
Bacteriophage_T5_like_chee130_1__MF431736	Escherichia_phage_vB_EcoS_WF5505__MK373790	0.995365	0.46
Bacteriophage_T5_like_chee130_1__MF431736	Escherichia_phage_vB_EcoS_WFI__MK373791	0.99086	0.91
Bacteriophage_T5_like_chee130_1__MF431736	Escherichia_virus_Lambda__NC_001416	0.9914	0.86
Bacteriophage_T5_like_chee130_1__MF431736	Pantoea_phage_vB_PagS_Vid5__MG948468	0.996653	0.33
Bacteriophage_T5_like_chee130_1__MF431736	Salmonella_phage_S131__MH370378	0.252797	74.72
Bacteriophage_T5_like_chee24__MF431730	Bacteriophage_T5_like_chee130_1__MF431736	0.228459	77.15
Bacteriophage_T5_like_chee24__MF431730	Bacteriophage_T5_like_pork27__MF431731	0.00969648	99.03
Bacteriophage_T5_like_chee24__MF431730	Bacteriophage_T5_like_pork29__MF431732	0.000493949	99.95
Bacteriophage_T5_like_chee24__MF431730	Bacteriophage_T5_like_poul149__MF431738	0.226523	77.35
Bacteriophage_T5_like_chee24__MF431730	Bacteriophage_T5_like_saus111K__MF431734	0.00629996	99.37
Bacteriophage_T5_like_chee24__MF431730	Bacteriophage_T5_like_saus132__MF431737	0.22646	77.35
Bacteriophage_T5_like_chee24__MF431730	Bacteriophage_T5_like_saus47N__MF431733	0.00684572	99.32
Bacteriophage_T5_like_chee24__MF431730	Escherichia_phage_DTL__MG050172	0.996938	0.31
Bacteriophage_T5_like_chee24__MF431730	Escherichia_phage_Gostya9__MH203051	0.24504	75.5
Bacteriophage_T5_like_chee24__MF431730	Escherichia_phage_vB_EcoS_EASG3__MK373799	0.161083	83.89
Bacteriophage_T5_like_chee24__MF431730	Escherichia_phage_vB_EcoS_G29_2__MK373798	0.981045	1.9
Bacteriophage_T5_like_chee24__MF431730	Escherichia_phage_vB_EcoS_HASG4__MK373797	0.15761	84.24
Bacteriophage_T5_like_chee24__MF431730	Escherichia_phage_vB_EcoS_HdH2__MK373796	0.137697	86.23
Bacteriophage_T5_like_chee24__MF431730	Escherichia_phage_vB_EcoS_HdK1__MK373794	0.98934	1.07
Bacteriophage_T5_like_chee24__MF431730	Escherichia_phage_vB_EcoS_HdSG1__MK373795	0.992331	0.77
Bacteriophage_T5_like_chee24__MF431730	Escherichia_phage_vB_EcoS_MM01__MK373793	0.994387	0.56
Bacteriophage_T5_like_chee24__MF431730	Escherichia_phage_vB_EcoS_PTXU06__MK373789	0.990463	0.95
Bacteriophage_T5_like_chee24__MF431730	Escherichia_phage_vB_EcoS_VAH1__MK373792	0.252221	74.78
Bacteriophage_T5_like_chee24__MF431730	Escherichia_phage_vB_EcoS_WF5505__MK373790	0.99395	0.6
Bacteriophage_T5_like_chee24__MF431730	Escherichia_phage_vB_EcoS_WFI__MK373791	0.986078	1.39
Bacteriophage_T5_like_chee24__MF431730	Escherichia_virus_Lambda__NC_001416	0.99266	0.73
Bacteriophage_T5_like_chee24__MF431730	Pantoea_phage_vB_PagS_Vid5__MG948468	0.990399	0.96
Bacteriophage_T5_like_chee24__MF431730	Salmonella_phage_S131__MH370378	0.134036	86.6
Bacteriophage_T5_like_pork27__MF431731	Bacteriophage_T5_like_chee130_1__MF431736	0.225362	77.46
Bacteriophage_T5_like_pork27__MF431731	Bacteriophage_T5_like_pork29__MF431732	0.0101321	98.99
Bacteriophage_T5_like_pork27__MF431731	Bacteriophage_T5_like_poul149__MF431738	0.223402	77.66
Bacteriophage_T5_like_pork27__MF431731	Bacteriophage_T5_like_saus111K__MF431734	0.00702223	99.3
Bacteriophage_T5_like_pork27__MF431731	Bacteriophage_T5_like_saus132__MF431737	0.223339	77.67
Bacteriophage_T5_like_pork27__MF431731	Bacteriophage_T5_like_saus47N__MF431733	0.0101513	98.98
Bacteriophage_T5_like_pork27__MF431731	Escherichia_phage_DTL__MG050172	0.996949	0.31
Bacteriophage_T5_like_pork27__MF431731	Escherichia_phage_Gostya9__MH203051	0.23969	76.03
Bacteriophage_T5_like_pork27__MF431731	Escherichia_phage_vB_EcoS_EASG3__MK373799	0.156521	84.35
Bacteriophage_T5_like_pork27__MF431731	Escherichia_phage_vB_EcoS_G29_2__MK373798	0.981066	1.89
Bacteriophage_T5_like_pork27__MF431731	Escherichia_phage_vB_EcoS_HASG4__MK373797	0.157898	84.21
Bacteriophage_T5_like_pork27__MF431731	Escherichia_phage_vB_EcoS_HdH2__MK373796	0.133654	86.63
Bacteriophage_T5_like_pork27__MF431731	Escherichia_phage_vB_EcoS_HdK1__MK373794	0.989373	1.06
Bacteriophage_T5_like_pork27__MF431731	Escherichia_phage_vB_EcoS_HdSG1__MK373795	0.992355	0.76
Bacteriophage_T5_like_pork27__MF431731	Escherichia_phage_vB_EcoS_MM01__MK373793	0.994363	0.56
Bacteriophage_T5_like_pork27__MF431731	Escherichia_phage_vB_EcoS_PTXU06__MK373789	0.990496	0.95
Bacteriophage_T5_like_pork27__MF431731	Escherichia_phage_vB_EcoS_VAH1__MK373792	0.247396	75.26
Bacteriophage_T5_like_pork27__MF431731	Escherichia_phage_vB_EcoS_WF5505__MK373790	0.993971	0.6
Bacteriophage_T5_like_pork27__MF431731	Escherichia_phage_vB_EcoS_WFI__MK373791	0.986082	1.39
Bacteriophage_T5_like_pork27__MF431731	Escherichia_virus_Lambda__NC_001416	0.992684	0.73
Bacteriophage_T5_like_pork27__MF431731	Pantoea_phage_vB_PagS_Vid5__MG948468	0.990428	0.96
Bacteriophage_T5_like_pork27__MF431731	Salmonella_phage_S131__MH370378	0.131966	86.8
Bacteriophage_T5_like_pork29__MF431732	Bacteriophage_T5_like_chee130_1__MF431736	0.228691	77.13
Bacteriophage_T5_like_pork29__MF431732	Bacteriophage_T5_like_poul149__MF431738	0.226758	77.32
Bacteriophage_T5_like_pork29__MF431732	Bacteriophage_T5_like_saus111K__MF431734	0.00580974	99.42
Bacteriophage_T5_like_pork29__MF431732	Bacteriophage_T5_like_saus132__MF431737	0.226694	77.33
Bacteriophage_T5_like_pork29__MF431732	Bacteriophage_T5_like_saus47N__MF431733	0.0072808	99.27
Bacteriophage_T5_like_pork29__MF431732	Escherichia_phage_DTL__MG050172	0.996936	0.31
Bacteriophage_T5_like_pork29__MF431732	Escherichia_phage_Gostya9__MH203051	0.245405	75.46
Bacteriophage_T5_like_pork29__MF431732	Escherichia_phage_vB_EcoS_EASG3__MK373799	0.161382	83.86
Bacteriophage_T5_like_pork29__MF431732	Escherichia_phage_vB_EcoS_G29_2__MK373798	0.980991	1.9
Bacteriophage_T5_like_pork29__MF431732	Escherichia_phage_vB_EcoS_HASG4__MK373797	0.157908	84.21
Bacteriophage_T5_like_pork29__MF431732	Escherichia_phage_vB_EcoS_HdH2__MK373796	0.137955	86.2
Bacteriophage_T5_like_pork29__MF431732	Escherichia_phage_vB_EcoS_HdK1__MK373794	0.989334	1.07
Bacteriophage_T5_like_pork29__MF431732	Escherichia_phage_vB_EcoS_HdSG1__MK373795	0.992327	0.77
Bacteriophage_T5_like_pork29__MF431732	Escherichia_phage_vB_EcoS_MM01__MK373793	0.99434	0.57
Bacteriophage_T5_like_pork29__MF431732	Escherichia_phage_vB_EcoS_PTXU06__MK373789	0.990457	0.95
Bacteriophage_T5_like_pork29__MF431732	Escherichia_phage_vB_EcoS_VAH1__MK373792	0.252538	74.75
Bacteriophage_T5_like_pork29__MF431732	Escherichia_phage_vB_EcoS_WF5505__MK373790	0.993947	0.61
Bacteriophage_T5_like_pork29__MF431732	Escherichia_phage_vB_EcoS_WFI__MK373791	0.986025	1.4
Bacteriophage_T5_like_pork29__MF431732	Escherichia_virus_Lambda__NC_001416	0.992655	0.73
Bacteriophage_T5_like_pork29__MF431732	Pantoea_phage_vB_PagS_Vid5__MG948468	0.990394	0.96
Bacteriophage_T5_like_pork29__MF431732	Salmonella_phage_S131__MH370378	0.134258	86.57
Bacteriophage_T5_like_poul149__MF431738	Escherichia_phage_DTL__MG050172	0.989777	1.02
Bacteriophage_T5_like_poul149__MF431738	Escherichia_phage_Gostya9__MH203051	0.256727	74.33
Bacteriophage_T5_like_poul149__MF431738	Escherichia_phage_vB_EcoS_EASG3__MK373799	0.244151	75.58
Bacteriophage_T5_like_poul149__MF431738	Escherichia_phage_vB_EcoS_G29_2__MK373798	0.989914	1.01
Bacteriophage_T5_like_poul149__MF431738	Escherichia_phage_vB_EcoS_HASG4__MK373797	0.245894	75.41
Bacteriophage_T5_like_poul149__MF431738	Escherichia_phage_vB_EcoS_HdH2__MK373796	0.227966	77.2
Bacteriophage_T5_like_poul149__MF431738	Escherichia_phage_vB_EcoS_HdK1__MK373794	0.986212	1.38
Bacteriophage_T5_like_poul149__MF431738	Escherichia_phage_vB_EcoS_HdSG1__MK373795	0.988468	1.15
Bacteriophage_T5_like_poul149__MF431738	Escherichia_phage_vB_EcoS_MM01__MK373793	0.993956	0.6
Bacteriophage_T5_like_poul149__MF431738	Escherichia_phage_vB_EcoS_PTXU06__MK373789	0.995496	0.45
Bacteriophage_T5_like_poul149__MF431738	Escherichia_phage_vB_EcoS_VAH1__MK373792	0.304748	69.53
Bacteriophage_T5_like_poul149__MF431738	Escherichia_phage_vB_EcoS_WF5505__MK373790	0.996824	0.32
Bacteriophage_T5_like_poul149__MF431738	Escherichia_phage_vB_EcoS_WFI__MK373791	0.994308	0.57
Bacteriophage_T5_like_poul149__MF431738	Escherichia_virus_Lambda__NC_001416	0.991395	0.86
Bacteriophage_T5_like_poul149__MF431738	Pantoea_phage_vB_PagS_Vid5__MG948468	0.997781	0.22
Bacteriophage_T5_like_poul149__MF431738	Salmonella_phage_S131__MH370378	0.251019	74.9
Bacteriophage_T5_like_saus111K__MF431734	Bacteriophage_T5_like_chee130_1__MF431736	0.225057	77.49
Bacteriophage_T5_like_saus111K__MF431734	Bacteriophage_T5_like_poul149__MF431738	0.223061	77.69
Bacteriophage_T5_like_saus111K__MF431734	Bacteriophage_T5_like_saus132__MF431737	0.222998	77.7
Bacteriophage_T5_like_saus111K__MF431734	Escherichia_phage_DTL__MG050172	0.996945	0.31
Bacteriophage_T5_like_saus111K__MF431734	Escherichia_phage_Gostya9__MH203051	0.24116	75.88
Bacteriophage_T5_like_saus111K__MF431734	Escherichia_phage_vB_EcoS_EASG3__MK373799	0.157604	84.24
Bacteriophage_T5_like_saus111K__MF431734	Escherichia_phage_vB_EcoS_G29_2__MK373798	0.981046	1.9
Bacteriophage_T5_like_saus111K__MF431734	Escherichia_phage_vB_EcoS_HASG4__MK373797	0.154125	84.59
Bacteriophage_T5_like_saus111K__MF431734	Escherichia_phage_vB_EcoS_HdH2__MK373796	0.134236	86.58
Bacteriophage_T5_like_saus111K__MF431734	Escherichia_phage_vB_EcoS_HdK1__MK373794	0.989362	1.06
Bacteriophage_T5_like_saus111K__MF431734	Escherichia_phage_vB_EcoS_HdSG1__MK373795	0.992347	0.77
Bacteriophage_T5_like_saus111K__MF431734	Escherichia_phage_vB_EcoS_MM01__MK373793	0.9944	0.56
Bacteriophage_T5_like_saus111K__MF431734	Escherichia_phage_vB_EcoS_PTXU06__MK373789	0.990485	0.95
Bacteriophage_T5_like_saus111K__MF431734	Escherichia_phage_vB_EcoS_VAH1__MK373792	0.24862	75.14
Bacteriophage_T5_like_saus111K__MF431734	Escherichia_phage_vB_EcoS_WF5505__MK373790	0.993433	0.66
Bacteriophage_T5_like_saus111K__MF431734	Escherichia_phage_vB_EcoS_WFI__MK373791	0.985572	1.44
Bacteriophage_T5_like_saus111K__MF431734	Escherichia_virus_Lambda__NC_001416	0.992676	0.73
Bacteriophage_T5_like_saus111K__MF431734	Pantoea_phage_vB_PagS_Vid5__MG948468	0.990419	0.96
Bacteriophage_T5_like_saus111K__MF431734	Salmonella_phage_S131__MH370378	0.132309	86.77
Bacteriophage_T5_like_saus132__MF431737	Bacteriophage_T5_like_poul149__MF431738	6.49245e-05	99.99
Bacteriophage_T5_like_saus132__MF431737	Escherichia_phage_DTL__MG050172	0.989777	1.02
Bacteriophage_T5_like_saus132__MF431737	Escherichia_phage_Gostya9__MH203051	0.256693	74.33
Bacteriophage_T5_like_saus132__MF431737	Escherichia_phage_vB_EcoS_EASG3__MK373799	0.244089	75.59
Bacteriophage_T5_like_saus132__MF431737	Escherichia_phage_vB_EcoS_G29_2__MK373798	0.989914	1.01
Bacteriophage_T5_like_saus132__MF431737	Escherichia_phage_vB_EcoS_HASG4__MK373797	0.245832	75.42
Bacteriophage_T5_like_saus132__MF431737	Escherichia_phage_vB_EcoS_HdH2__MK373796	0.227905	77.21
Bacteriophage_T5_like_saus132__MF431737	Escherichia_phage_vB_EcoS_HdK1__MK373794	0.986212	1.38
Bacteriophage_T5_like_saus132__MF431737	Escherichia_phage_vB_EcoS_HdSG1__MK373795	0.988468	1.15
Bacteriophage_T5_like_saus132__MF431737	Escherichia_phage_vB_EcoS_MM01__MK373793	0.993956	0.6
Bacteriophage_T5_like_saus132__MF431737	Escherichia_phage_vB_EcoS_PTXU06__MK373789	0.995496	0.45
Bacteriophage_T5_like_saus132__MF431737	Escherichia_phage_vB_EcoS_VAH1__MK373792	0.304718	69.53
Bacteriophage_T5_like_saus132__MF431737	Escherichia_phage_vB_EcoS_WF5505__MK373790	0.996824	0.32
Bacteriophage_T5_like_saus132__MF431737	Escherichia_phage_vB_EcoS_WFI__MK373791	0.994308	0.57
Bacteriophage_T5_like_saus132__MF431737	Escherichia_virus_Lambda__NC_001416	0.991395	0.86
Bacteriophage_T5_like_saus132__MF431737	Pantoea_phage_vB_PagS_Vid5__MG948468	0.997781	0.22
Bacteriophage_T5_like_saus132__MF431737	Salmonella_phage_S131__MH370378	0.250986	74.9
Bacteriophage_T5_like_saus47N__MF431733	Bacteriophage_T5_like_chee130_1__MF431736	0.227863	77.21
Bacteriophage_T5_like_saus47N__MF431733	Bacteriophage_T5_like_poul149__MF431738	0.225797	77.42
Bacteriophage_T5_like_saus47N__MF431733	Bacteriophage_T5_like_saus111K__MF431734	0.00684984	99.32
Bacteriophage_T5_like_saus47N__MF431733	Bacteriophage_T5_like_saus132__MF431737	0.225734	77.43
Bacteriophage_T5_like_saus47N__MF431733	Escherichia_phage_DTL__MG050172	0.996941	0.31
Bacteriophage_T5_like_saus47N__MF431733	Escherichia_phage_Gostya9__MH203051	0.241962	75.8
Bacteriophage_T5_like_saus47N__MF431733	Escherichia_phage_vB_EcoS_EASG3__MK373799	0.158446	84.16
Bacteriophage_T5_like_saus47N__MF431733	Escherichia_phage_vB_EcoS_G29_2__MK373798	0.981021	1.9
Bacteriophage_T5_like_saus47N__MF431733	Escherichia_phage_vB_EcoS_HASG4__MK373797	0.154967	84.5
Bacteriophage_T5_like_saus47N__MF431733	Escherichia_phage_vB_EcoS_HdH2__MK373796	0.135414	86.46
Bacteriophage_T5_like_saus47N__MF431733	Escherichia_phage_vB_EcoS_HdK1__MK373794	0.989349	1.07
Bacteriophage_T5_like_saus47N__MF431733	Escherichia_phage_vB_EcoS_HdSG1__MK373795	0.992338	0.77
Bacteriophage_T5_like_saus47N__MF431733	Escherichia_phage_vB_EcoS_MM01__MK373793	0.994393	0.56
Bacteriophage_T5_like_saus47N__MF431733	Escherichia_phage_vB_EcoS_PTXU06__MK373789	0.990472	0.95
Bacteriophage_T5_like_saus47N__MF431733	Escherichia_phage_vB_EcoS_VAH1__MK373792	0.247809	75.22
Bacteriophage_T5_like_saus47N__MF431733	Escherichia_phage_vB_EcoS_WF5505__MK373790	0.993956	0.6
Bacteriophage_T5_like_saus47N__MF431733	Escherichia_phage_vB_EcoS_WFI__MK373791	0.986091	1.39
Bacteriophage_T5_like_saus47N__MF431733	Escherichia_virus_Lambda__NC_001416	0.992666	0.73
Bacteriophage_T5_like_saus47N__MF431733	Pantoea_phage_vB_PagS_Vid5__MG948468	0.990407	0.96
Bacteriophage_T5_like_saus47N__MF431733	Salmonella_phage_S131__MH370378	0.131982	86.8
Citrobacter_virus_Stevie__KM236241	Bacteriophage_T5_like_chee130_1__MF431736	0.980133	1.99
Citrobacter_virus_Stevie__KM236241	Bacteriophage_T5_like_chee24__MF431730	0.985091	1.49
Citrobacter_virus_Stevie__KM236241	Bacteriophage_T5_like_pork27__MF431731	0.985098	1.49
Citrobacter_virus_Stevie__KM236241	Bacteriophage_T5_like_pork29__MF431732	0.985039	1.5
Citrobacter_virus_Stevie__KM236241	Bacteriophage_T5_like_poul149__MF431738	0.98388	1.61
Citrobacter_virus_Stevie__KM236241	Bacteriophage_T5_like_saus111K__MF431734	0.985354	1.46
Citrobacter_virus_Stevie__KM236241	Bacteriophage_T5_like_saus132__MF431737	0.98388	1.61
Citrobacter_virus_Stevie__KM236241	Bacteriophage_T5_like_saus47N__MF431733	0.985334	1.47
Citrobacter_virus_Stevie__KM236241	Enterobacteria_phage_DT571_2__KM979355	0.988605	1.14
Citrobacter_virus_Stevie__KM236241	Enterobacteria_phage_JenK1__KP719134	0.975056	2.49
Citrobacter_virus_Stevie__KM236241	Enterobacteria_phage_JenP1__KP719132	0.974897	2.51
Citrobacter_virus_Stevie__KM236241	Enterobacteria_phage_JenP2__KP719133	0.96991	3.01
Citrobacter_virus_Stevie__KM236241	Escherichia_phage_APCEc03__KR422353	0.992941	0.71
Citrobacter_virus_Stevie__KM236241	Escherichia_phage_C119__KT825490	0.532121	46.79
Citrobacter_virus_Stevie__KM236241	Escherichia_phage_CAjan__KP064094	0.975166	2.48
Citrobacter_virus_Stevie__KM236241	Escherichia_phage_DTL__MG050172	0.513493	48.65
Citrobacter_virus_Stevie__KM236241	Escherichia_phage_Envy__KX534335	0.852908	14.71
Citrobacter_virus_Stevie__KM236241	Escherichia_phage_Gluttony__KX534336	0.845169	15.48
Citrobacter_virus_Stevie__KM236241	Escherichia_phage_Gostya9__MH203051	0.994415	0.56
Citrobacter_virus_Stevie__KM236241	Escherichia_phage_JMPW1__KU194206	0.42999	57
Citrobacter_virus_Stevie__KM236241	Escherichia_phage_Lust__KX534338	0.840176	15.98
Citrobacter_virus_Stevie__KM236241	Escherichia_phage_OSYSP__MF402939	0.987097	1.29
Citrobacter_virus_Stevie__KM236241	Escherichia_phage_Pride__KX534341	0.846781	15.32
Citrobacter_virus_Stevie__KM236241	Escherichia_phage_Seurat__KM236243	0.97168	2.83
Citrobacter_virus_Stevie__KM236241	Escherichia_phage_slur01__LN881725	0.969774	3.02
Citrobacter_virus_Stevie__KM236241	Escherichia_phage_slur05__LN881730	0.837535	16.25
Citrobacter_virus_Stevie__KM236241	Escherichia_phage_slur06__LN881731	0.838158	16.18
Citrobacter_virus_Stevie__KM236241	Escherichia_phage_slur09__LN887948	0.994983	0.5
Citrobacter_virus_Stevie__KM236241	Escherichia_phage_vB_Eco_SLUR25__LT907986	0.966268	3.37
Citrobacter_virus_Stevie__KM236241	Escherichia_phage_vB_Eco_SLUR26__LR025198	0.971925	2.81
Citrobacter_virus_Stevie__KM236241	Escherichia_phage_vB_Eco_SLUR63__LR025196	0.966298	3.37
Citrobacter_virus_Stevie__KM236241	Escherichia_phage_vB_Eco_SLUR75__LR025197	0.969264	3.07
Citrobacter_virus_Stevie__KM236241	Escherichia_phage_vB_Eco_SLUR76__LR025195	0.971925	2.81
Citrobacter_virus_Stevie__KM236241	Escherichia_phage_vB_Eco_swan01__LT841304	0.389221	61.08
Citrobacter_virus_Stevie__KM236241	Escherichia_phage_vB_Ecos_CEB_EC3a__KY398841	0.518129	48.19
Citrobacter_virus_Stevie__KM236241	Escherichia_phage_vB_EcoS_EASG3__MK373799	0.988255	1.17
Citrobacter_virus_Stevie__KM236241	Escherichia_phage_vB_EcoS_G29_2__MK373798	0.362729	63.73
Citrobacter_virus_Stevie__KM236241	Escherichia_phage_vB_EcoS_HASG4__MK373797	0.988243	1.18
Citrobacter_virus_Stevie__KM236241	Escherichia_phage_vB_EcoS_HdH2__MK373796	0.992364	0.76
Citrobacter_virus_Stevie__KM236241	Escherichia_phage_vB_EcoS_HdK1__MK373794	0.973405	2.66
Citrobacter_virus_Stevie__KM236241	Escherichia_phage_vB_EcoS_HdSG1__MK373795	0.973857	2.61
Citrobacter_virus_Stevie__KM236241	Escherichia_phage_vB_EcoS_IME253__KX130960	0.526608	47.34
Citrobacter_virus_Stevie__KM236241	Escherichia_phage_vB_EcoS_MM01__MK373793	0.52231	47.77
Citrobacter_virus_Stevie__KM236241	Escherichia_phage_vB_EcoS_PTXU06__MK373789	0.845269	15.47
Citrobacter_virus_Stevie__KM236241	Escherichia_phage_vB_EcoS_VAH1__MK373792	0.992569	0.74
Citrobacter_virus_Stevie__KM236241	Escherichia_phage_vB_EcoS_WF5505__MK373790	0.845652	15.43
Citrobacter_virus_Stevie__KM236241	Escherichia_phage_vB_EcoS_WFI__MK373791	0.839303	16.07
Citrobacter_virus_Stevie__KM236241	Escherichia_phage_YD_2008.s__KM896878	0.841332	15.87
Citrobacter_virus_Stevie__KM236241	Escherichia_virus_DT57C__KM979354	0.993097	0.69
Citrobacter_virus_Stevie__KM236241	Escherichia_virus_Lambda__NC_001416	0.93503	6.5
Citrobacter_virus_Stevie__KM236241	Escherichia_virus_vB_Eco_mar003J3__LR027389	0.992077	0.79
Citrobacter_virus_Stevie__KM236241	Escherichia_virus_vB_Eco_mar004NP2__LR027384	0.995954	0.4
Citrobacter_virus_Stevie__KM236241	Klebsiella_phage_1513__KP658157	0.513499	48.65
Citrobacter_virus_Stevie__KM236241	Klebsiella_phage_KLPN1__KR262148	0.471441	52.86
Citrobacter_virus_Stevie__KM236241	Klebsiella_phage_PKP126__KR269719	0.475543	52.45
Citrobacter_virus_Stevie__KM236241	Klebsiella_phage_Sushi__KT001920	0.466499	53.35
Citrobacter_virus_Stevie__KM236241	Pantoea_phage_vB_PagS_Vid5__MG948468	0.976928	2.31
Citrobacter_virus_Stevie__KM236241	Salmonella_phage_S131__MH370378	0.987323	1.27
Citrobacter_virus_Stevie__KM236241	Salmonella_phage_SE1__in_Nonagvirus___KY926791	0.959018	4.1
Citrobacter_virus_Stevie__KM236241	Shigella_phage_SSP1__KY963424	0.986823	1.32
Enterobacteria_phage_9g__KJ419279	Bacteriophage_T5_like_chee130_1__MF431736	0.98793	1.21
Enterobacteria_phage_9g__KJ419279	Bacteriophage_T5_like_chee24__MF431730	0.990502	0.95
Enterobacteria_phage_9g__KJ419279	Bacteriophage_T5_like_pork27__MF431731	0.990755	0.92
Enterobacteria_phage_9g__KJ419279	Bacteriophage_T5_like_pork29__MF431732	0.990719	0.93
Enterobacteria_phage_9g__KJ419279	Bacteriophage_T5_like_poul149__MF431738	0.988823	1.12
Enterobacteria_phage_9g__KJ419279	Bacteriophage_T5_like_saus111K__MF431734	0.990523	0.95
Enterobacteria_phage_9g__KJ419279	Bacteriophage_T5_like_saus132__MF431737	0.988823	1.12
Enterobacteria_phage_9g__KJ419279	Bacteriophage_T5_like_saus47N__MF431733	0.990511	0.95
Enterobacteria_phage_9g__KJ419279	Citrobacter_virus_Stevie__KM236241	0.978744	2.13
Enterobacteria_phage_9g__KJ419279	Enterobacteria_phage_DT571_2__KM979355	0.989838	1.02
Enterobacteria_phage_9g__KJ419279	Enterobacteria_phage_JenK1__KP719134	0.0841027	91.59
Enterobacteria_phage_9g__KJ419279	Enterobacteria_phage_JenP1__KP719132	0.173009	82.7
Enterobacteria_phage_9g__KJ419279	Enterobacteria_phage_JenP2__KP719133	0.16359	83.64
Enterobacteria_phage_9g__KJ419279	Escherichia_phage_APCEc03__KR422353	0.982664	1.73
Enterobacteria_phage_9g__KJ419279	Escherichia_phage_C119__KT825490	0.959074	4.09
Enterobacteria_phage_9g__KJ419279	Escherichia_phage_CAjan__KP064094	0.541566	45.84
Enterobacteria_phage_9g__KJ419279	Escherichia_phage_DTL__MG050172	0.974715	2.53
Enterobacteria_phage_9g__KJ419279	Escherichia_phage_EK99P_1__KM233151	0.970459	2.95
Enterobacteria_phage_9g__KJ419279	Escherichia_phage_Envy__KX534335	0.972424	2.76
Enterobacteria_phage_9g__KJ419279	Escherichia_phage_Gluttony__KX534336	0.974388	2.56
Enterobacteria_phage_9g__KJ419279	Escherichia_phage_Gostya9__MH203051	0.987286	1.27
Enterobacteria_phage_9g__KJ419279	Escherichia_phage_JMPW1__KU194206	0.973482	2.65
Enterobacteria_phage_9g__KJ419279	Escherichia_phage_Lust__KX534338	0.972936	2.71
Enterobacteria_phage_9g__KJ419279	Escherichia_phage_OSYSP__MF402939	0.983302	1.67
Enterobacteria_phage_9g__KJ419279	Escherichia_phage_Pride__KX534341	0.973863	2.61
Enterobacteria_phage_9g__KJ419279	Escherichia_phage_Seurat__KM236243	0.546142	45.39
Enterobacteria_phage_9g__KJ419279	Escherichia_phage_slur01__LN881725	0.547956	45.2
Enterobacteria_phage_9g__KJ419279	Escherichia_phage_slur05__LN881730	0.971142	2.89
Enterobacteria_phage_9g__KJ419279	Escherichia_phage_slur06__LN881731	0.971247	2.88
Enterobacteria_phage_9g__KJ419279	Escherichia_phage_slur09__LN887948	0.982184	1.78
Enterobacteria_phage_9g__KJ419279	Escherichia_phage_vB_Eco_SLUR25__LT907986	0.541128	45.89
Enterobacteria_phage_9g__KJ419279	Escherichia_phage_vB_Eco_SLUR26__LR025198	0.541519	45.85
Enterobacteria_phage_9g__KJ419279	Escherichia_phage_vB_Eco_SLUR63__LR025196	0.540847	45.92
Enterobacteria_phage_9g__KJ419279	Escherichia_phage_vB_Eco_SLUR75__LR025197	0.547832	45.22
Enterobacteria_phage_9g__KJ419279	Escherichia_phage_vB_Eco_SLUR76__LR025195	0.541519	45.85
Enterobacteria_phage_9g__KJ419279	Escherichia_phage_vB_Eco_swan01__LT841304	0.961891	3.81
Enterobacteria_phage_9g__KJ419279	Escherichia_phage_vB_Ecos_CEB_EC3a__KY398841	0.970273	2.97
Enterobacteria_phage_9g__KJ419279	Escherichia_phage_vB_EcoS_EASG3__MK373799	0.98431	1.57
Enterobacteria_phage_9g__KJ419279	Escherichia_phage_vB_EcoS_G29_2__MK373798	0.966953	3.3
Enterobacteria_phage_9g__KJ419279	Escherichia_phage_vB_EcoS_HASG4__MK373797	0.984202	1.58
Enterobacteria_phage_9g__KJ419279	Escherichia_phage_vB_EcoS_HdH2__MK373796	0.992235	0.78
Enterobacteria_phage_9g__KJ419279	Escherichia_phage_vB_EcoS_HdK1__MK373794	0.136108	86.39
Enterobacteria_phage_9g__KJ419279	Escherichia_phage_vB_EcoS_HdSG1__MK373795	0.105679	89.43
Enterobacteria_phage_9g__KJ419279	Escherichia_phage_vB_EcoS_IME253__KX130960	0.973286	2.67
Enterobacteria_phage_9g__KJ419279	Escherichia_phage_vB_EcoS_MM01__MK373793	0.972993	2.7
Enterobacteria_phage_9g__KJ419279	Escherichia_phage_vB_EcoS_PTXU06__MK373789	0.971178	2.88
Enterobacteria_phage_9g__KJ419279	Escherichia_phage_vB_EcoS_VAH1__MK373792	0.981559	1.84
Enterobacteria_phage_9g__KJ419279	Escherichia_phage_vB_EcoS_WF5505__MK373790	0.973597	2.64
Enterobacteria_phage_9g__KJ419279	Escherichia_phage_vB_EcoS_WFI__MK373791	0.971679	2.83
Enterobacteria_phage_9g__KJ419279	Escherichia_phage_YD_2008.s__KM896878	0.969752	3.02
Enterobacteria_phage_9g__KJ419279	Escherichia_virus_DT57C__KM979354	0.987802	1.22
Enterobacteria_phage_9g__KJ419279	Escherichia_virus_Lambda__NC_001416	0.958039	4.2
Enterobacteria_phage_9g__KJ419279	Escherichia_virus_vB_Eco_mar003J3__LR027389	0.992819	0.72
Enterobacteria_phage_9g__KJ419279	Escherichia_virus_vB_Eco_mar004NP2__LR027384	0.988341	1.17
Enterobacteria_phage_9g__KJ419279	Klebsiella_phage_1513__KP658157	0.982555	1.74
Enterobacteria_phage_9g__KJ419279	Klebsiella_phage_KLPN1__KR262148	0.967134	3.29
Enterobacteria_phage_9g__KJ419279	Klebsiella_phage_PKP126__KR269719	0.960166	3.98
Enterobacteria_phage_9g__KJ419279	Klebsiella_phage_Sushi__KT001920	0.964884	3.51
Enterobacteria_phage_9g__KJ419279	Pantoea_phage_vB_PagS_Vid5__MG948468	0.603886	39.61
Enterobacteria_phage_9g__KJ419279	Salmonella_phage_S131__MH370378	0.987901	1.21
Enterobacteria_phage_9g__KJ419279	Salmonella_phage_SE1__in_Nonagvirus___KY926791	0.171389	82.86
Enterobacteria_phage_9g__KJ419279	Shigella_phage_SSP1__KY963424	0.991566	0.84
Enterobacteria_phage_DE3__EU078592	Bacteriophage_T5_like_chee130_1__MF431736	0.991021	0.9
Enterobacteria_phage_DE3__EU078592	Bacteriophage_T5_like_chee24__MF431730	0.992677	0.73
Enterobacteria_phage_DE3__EU078592	Bacteriophage_T5_like_pork27__MF431731	0.992703	0.73
Enterobacteria_phage_DE3__EU078592	Bacteriophage_T5_like_pork29__MF431732	0.992672	0.73
Enterobacteria_phage_DE3__EU078592	Bacteriophage_T5_like_poul149__MF431738	0.991127	0.89
Enterobacteria_phage_DE3__EU078592	Bacteriophage_T5_like_saus111K__MF431734	0.992694	0.73
Enterobacteria_phage_DE3__EU078592	Bacteriophage_T5_like_saus132__MF431737	0.991127	0.89
Enterobacteria_phage_DE3__EU078592	Bacteriophage_T5_like_saus47N__MF431733	0.992684	0.73
Enterobacteria_phage_DE3__EU078592	Citrobacter_virus_Stevie__KM236241	0.928351	7.16
Enterobacteria_phage_DE3__EU078592	Enterobacteria_phage_9g__KJ419279	0.974023	2.6
Enterobacteria_phage_DE3__EU078592	Enterobacteria_phage_DT571_2__KM979355	0.994651	0.53
Enterobacteria_phage_DE3__EU078592	Enterobacteria_phage_JenK1__KP719134	0.973044	2.7
Enterobacteria_phage_DE3__EU078592	Enterobacteria_phage_JenP1__KP719132	0.985135	1.49
Enterobacteria_phage_DE3__EU078592	Enterobacteria_phage_JenP2__KP719133	0.984623	1.54
Enterobacteria_phage_DE3__EU078592	Enterobacteria_phage_vB_EcoS_Rogue1__JQ182736	0.908931	9.11
Enterobacteria_phage_DE3__EU078592	Escherichia_phage_ADB_2__JX912252	0.917135	8.29
Enterobacteria_phage_DE3__EU078592	Escherichia_phage_APCEc03__KR422353	0.992026	0.8
Enterobacteria_phage_DE3__EU078592	Escherichia_phage_C119__KT825490	0.91014	8.99
Enterobacteria_phage_DE3__EU078592	Escherichia_phage_CAjan__KP064094	0.982452	1.75
Enterobacteria_phage_DE3__EU078592	Escherichia_phage_DTL__MG050172	0.918097	8.19
Enterobacteria_phage_DE3__EU078592	Escherichia_phage_EK99P_1__KM233151	0.917717	8.23
Enterobacteria_phage_DE3__EU078592	Escherichia_phage_Envy__KX534335	0.923083	7.69
Enterobacteria_phage_DE3__EU078592	Escherichia_phage_Gluttony__KX534336	0.923077	7.69
Enterobacteria_phage_DE3__EU078592	Escherichia_phage_Gostya9__MH203051	0.991538	0.85
Enterobacteria_phage_DE3__EU078592	Escherichia_phage_HK578__JQ086375	0.915523	8.45
Enterobacteria_phage_DE3__EU078592	Escherichia_phage_HK629__JQ182735	0.363073	63.69
Enterobacteria_phage_DE3__EU078592	Escherichia_phage_HK630__JQ086376	0.273888	72.61
Enterobacteria_phage_DE3__EU078592	Escherichia_phage_JMPW1__KU194206	0.917712	8.23
Enterobacteria_phage_DE3__EU078592	Escherichia_phage_Lust__KX534338	0.920289	7.97
Enterobacteria_phage_DE3__EU078592	Escherichia_phage_OSYSP__MF402939	0.991259	0.87
Enterobacteria_phage_DE3__EU078592	Escherichia_phage_Pride__KX534341	0.923516	7.65
Enterobacteria_phage_DE3__EU078592	Escherichia_phage_Seurat__KM236243	0.983125	1.69
Enterobacteria_phage_DE3__EU078592	Escherichia_phage_slur01__LN881725	0.984321	1.57
Enterobacteria_phage_DE3__EU078592	Escherichia_phage_slur05__LN881730	0.920808	7.92
Enterobacteria_phage_DE3__EU078592	Escherichia_phage_slur06__LN881731	0.921148	7.89
Enterobacteria_phage_DE3__EU078592	Escherichia_phage_slur09__LN887948	0.991806	0.82
Enterobacteria_phage_DE3__EU078592	Escherichia_phage_vB_Eco_SLUR25__LT907986	0.984282	1.57
Enterobacteria_phage_DE3__EU078592	Escherichia_phage_vB_Eco_SLUR26__LR025198	0.982905	1.71
Enterobacteria_phage_DE3__EU078592	Escherichia_phage_vB_Eco_SLUR63__LR025196	0.984297	1.57
Enterobacteria_phage_DE3__EU078592	Escherichia_phage_vB_Eco_SLUR75__LR025197	0.983555	1.64
Enterobacteria_phage_DE3__EU078592	Escherichia_phage_vB_Eco_SLUR76__LR025195	0.982905	1.71
Enterobacteria_phage_DE3__EU078592	Escherichia_phage_vB_Eco_swan01__LT841304	0.919341	8.07
Enterobacteria_phage_DE3__EU078592	Escherichia_phage_vB_EcoS_AHP42__KF771237	0.913004	8.7
Enterobacteria_phage_DE3__EU078592	Escherichia_phage_vB_EcoS_AHS24__KF771238	0.911744	8.83
Enterobacteria_phage_DE3__EU078592	Escherichia_phage_vB_EcoS_AKS96__KF771239	0.910467	8.95
Enterobacteria_phage_DE3__EU078592	Escherichia_phage_vB_Ecos_CEB_EC3a__KY398841	0.913373	8.66
Enterobacteria_phage_DE3__EU078592	Escherichia_phage_vB_EcoS_EASG3__MK373799	0.992099	0.79
Enterobacteria_phage_DE3__EU078592	Escherichia_phage_vB_EcoS_FFH1__KJ190157	0.989754	1.02
Enterobacteria_phage_DE3__EU078592	Escherichia_phage_vB_EcoS_G29_2__MK373798	0.911647	8.84
Enterobacteria_phage_DE3__EU078592	Escherichia_phage_vB_EcoS_HASG4__MK373797	0.992061	0.79
Enterobacteria_phage_DE3__EU078592	Escherichia_phage_vB_EcoS_HdH2__MK373796	0.991594	0.84
Enterobacteria_phage_DE3__EU078592	Escherichia_phage_vB_EcoS_HdK1__MK373794	0.972686	2.73
Enterobacteria_phage_DE3__EU078592	Escherichia_phage_vB_EcoS_HdSG1__MK373795	0.974647	2.54
Enterobacteria_phage_DE3__EU078592	Escherichia_phage_vB_EcoS_IME253__KX130960	0.913763	8.62
Enterobacteria_phage_DE3__EU078592	Escherichia_phage_vB_EcoS_MM01__MK373793	0.918975	8.1
Enterobacteria_phage_DE3__EU078592	Escherichia_phage_vB_EcoS_PTXU06__MK373789	0.923887	7.61
Enterobacteria_phage_DE3__EU078592	Escherichia_phage_vB_EcoS_VAH1__MK373792	0.992297	0.77
Enterobacteria_phage_DE3__EU078592	Escherichia_phage_vB_EcoS_WF5505__MK373790	0.920438	7.96
Enterobacteria_phage_DE3__EU078592	Escherichia_phage_vB_EcoS_WFI__MK373791	0.914056	8.59
Enterobacteria_phage_DE3__EU078592	Escherichia_phage_YD_2008.s__KM896878	0.924126	7.59
Enterobacteria_phage_DE3__EU078592	Escherichia_virus_AKFV33__HQ665011	0.992549	0.75
Enterobacteria_phage_DE3__EU078592	Escherichia_virus_DT57C__KM979354	0.994626	0.54
Enterobacteria_phage_DE3__EU078592	Escherichia_virus_JL1__JX865427	0.921304	7.87
Enterobacteria_phage_DE3__EU078592	Escherichia_virus_KP26__KC579452	0.910462	8.95
Enterobacteria_phage_DE3__EU078592	Escherichia_virus_Lambda__NC_001416	0.212939	78.71
Enterobacteria_phage_DE3__EU078592	Escherichia_virus_SSL2009a__FJ750948	0.920086	7.99
Enterobacteria_phage_DE3__EU078592	Escherichia_virus_vB_Eco_mar003J3__LR027389	0.99511	0.49
Enterobacteria_phage_DE3__EU078592	Escherichia_virus_vB_Eco_mar004NP2__LR027384	0.989793	1.02
Enterobacteria_phage_DE3__EU078592	Klebsiella_phage_1513__KP658157	0.946798	5.32
Enterobacteria_phage_DE3__EU078592	Klebsiella_phage_KLPN1__KR262148	0.911211	8.88
Enterobacteria_phage_DE3__EU078592	Klebsiella_phage_KP36__JF501022	0.91291	8.71
Enterobacteria_phage_DE3__EU078592	Klebsiella_phage_PKP126__KR269719	0.912339	8.77
Enterobacteria_phage_DE3__EU078592	Klebsiella_phage_Sushi__KT001920	0.90877	9.12
Enterobacteria_phage_DE3__EU078592	Pantoea_phage_vB_PagS_Vid5__MG948468	0.990946	0.91
Enterobacteria_phage_DE3__EU078592	Salmonella_phage_S131__MH370378	0.992403	0.76
Enterobacteria_phage_DE3__EU078592	Salmonella_phage_SE1__in_Nonagvirus___KY926791	0.986045	1.4
Enterobacteria_phage_DE3__EU078592	Salmonella_virus_SPC35__HQ406778	0.992158	0.78
Enterobacteria_phage_DE3__EU078592	Shigella_phage_pSf_1__KC710998	0.910147	8.99
Enterobacteria_phage_DE3__EU078592	Shigella_phage_SSP1__KY963424	0.992468	0.75
Enterobacteria_phage_DE3__EU078592	Sodalis_phage_SO1__GQ502199	0.924873	7.51
Enterobacteria_phage_DT571_2__KM979355	Bacteriophage_T5_like_chee130_1__MF431736	0.254752	74.52
Enterobacteria_phage_DT571_2__KM979355	Bacteriophage_T5_like_chee24__MF431730	0.208618	79.14
Enterobacteria_phage_DT571_2__KM979355	Bacteriophage_T5_like_pork27__MF431731	0.203623	79.64
Enterobacteria_phage_DT571_2__KM979355	Bacteriophage_T5_like_pork29__MF431732	0.208965	79.1
Enterobacteria_phage_DT571_2__KM979355	Bacteriophage_T5_like_poul149__MF431738	0.251864	74.81
Enterobacteria_phage_DT571_2__KM979355	Bacteriophage_T5_like_saus111K__MF431734	0.204443	79.56
Enterobacteria_phage_DT571_2__KM979355	Bacteriophage_T5_like_saus132__MF431737	0.25183	74.82
Enterobacteria_phage_DT571_2__KM979355	Bacteriophage_T5_like_saus47N__MF431733	0.205632	79.44
Enterobacteria_phage_DT571_2__KM979355	Enterobacteria_phage_JenK1__KP719134	0.987891	1.21
Enterobacteria_phage_DT571_2__KM979355	Enterobacteria_phage_JenP1__KP719132	0.98531	1.47
Enterobacteria_phage_DT571_2__KM979355	Enterobacteria_phage_JenP2__KP719133	0.988549	1.15
Enterobacteria_phage_DT571_2__KM979355	Escherichia_phage_APCEc03__KR422353	0.155887	84.41
Enterobacteria_phage_DT571_2__KM979355	Escherichia_phage_C119__KT825490	0.997433	0.26
Enterobacteria_phage_DT571_2__KM979355	Escherichia_phage_CAjan__KP064094	0.980566	1.94
Enterobacteria_phage_DT571_2__KM979355	Escherichia_phage_DTL__MG050172	0.993934	0.61
Enterobacteria_phage_DT571_2__KM979355	Escherichia_phage_Envy__KX534335	0.981374	1.86
Enterobacteria_phage_DT571_2__KM979355	Escherichia_phage_Gluttony__KX534336	0.993615	0.64
Enterobacteria_phage_DT571_2__KM979355	Escherichia_phage_Gostya9__MH203051	0.126984	87.3
Enterobacteria_phage_DT571_2__KM979355	Escherichia_phage_JMPW1__KU194206	0.98699	1.3
Enterobacteria_phage_DT571_2__KM979355	Escherichia_phage_Lust__KX534338	0.993476	0.65
Enterobacteria_phage_DT571_2__KM979355	Escherichia_phage_OSYSP__MF402939	0.165815	83.42
Enterobacteria_phage_DT571_2__KM979355	Escherichia_phage_Pride__KX534341	0.993637	0.64
Enterobacteria_phage_DT571_2__KM979355	Escherichia_phage_slur01__LN881725	0.980118	1.99
Enterobacteria_phage_DT571_2__KM979355	Escherichia_phage_slur05__LN881730	0.995536	0.45
Enterobacteria_phage_DT571_2__KM979355	Escherichia_phage_slur06__LN881731	0.995547	0.45
Enterobacteria_phage_DT571_2__KM979355	Escherichia_phage_slur09__LN887948	0.191749	80.83
Enterobacteria_phage_DT571_2__KM979355	Escherichia_phage_vB_Eco_SLUR25__LT907986	0.977829	2.22
Enterobacteria_phage_DT571_2__KM979355	Escherichia_phage_vB_Eco_SLUR26__LR025198	0.98105	1.89
Enterobacteria_phage_DT571_2__KM979355	Escherichia_phage_vB_Eco_SLUR63__LR025196	0.977842	2.22
Enterobacteria_phage_DT571_2__KM979355	Escherichia_phage_vB_Eco_SLUR75__LR025197	0.982801	1.72
Enterobacteria_phage_DT571_2__KM979355	Escherichia_phage_vB_Eco_SLUR76__LR025195	0.98105	1.89
Enterobacteria_phage_DT571_2__KM979355	Escherichia_phage_vB_Eco_swan01__LT841304	0.98934	1.07
Enterobacteria_phage_DT571_2__KM979355	Escherichia_phage_vB_Ecos_CEB_EC3a__KY398841	0.994173	0.58
Enterobacteria_phage_DT571_2__KM979355	Escherichia_phage_vB_EcoS_EASG3__MK373799	0.208683	79.13
Enterobacteria_phage_DT571_2__KM979355	Escherichia_phage_vB_EcoS_G29_2__MK373798	0.991009	0.9
Enterobacteria_phage_DT571_2__KM979355	Escherichia_phage_vB_EcoS_HASG4__MK373797	0.21042	78.96
Enterobacteria_phage_DT571_2__KM979355	Escherichia_phage_vB_EcoS_HdH2__MK373796	0.174398	82.56
Enterobacteria_phage_DT571_2__KM979355	Escherichia_phage_vB_EcoS_HdK1__MK373794	0.993017	0.7
Enterobacteria_phage_DT571_2__KM979355	Escherichia_phage_vB_EcoS_HdSG1__MK373795	0.992746	0.73
Enterobacteria_phage_DT571_2__KM979355	Escherichia_phage_vB_EcoS_IME253__KX130960	0.996547	0.35
Enterobacteria_phage_DT571_2__KM979355	Escherichia_phage_vB_EcoS_MM01__MK373793	0.991399	0.86
Enterobacteria_phage_DT571_2__KM979355	Escherichia_phage_vB_EcoS_PTXU06__MK373789	0.989354	1.06
Enterobacteria_phage_DT571_2__KM979355	Escherichia_phage_vB_EcoS_VAH1__MK373792	0.224081	77.59
Enterobacteria_phage_DT571_2__KM979355	Escherichia_phage_vB_EcoS_WF5505__MK373790	0.994634	0.54
Enterobacteria_phage_DT571_2__KM979355	Escherichia_phage_vB_EcoS_WFI__MK373791	0.992303	0.77
Enterobacteria_phage_DT571_2__KM979355	Escherichia_virus_Lambda__NC_001416	0.994514	0.55
Enterobacteria_phage_DT571_2__KM979355	Escherichia_virus_vB_Eco_mar003J3__LR027389	0.207403	79.26
Enterobacteria_phage_DT571_2__KM979355	Escherichia_virus_vB_Eco_mar004NP2__LR027384	0.161072	83.89
Enterobacteria_phage_DT571_2__KM979355	Klebsiella_phage_1513__KP658157	0.996891	0.31
Enterobacteria_phage_DT571_2__KM979355	Klebsiella_phage_KLPN1__KR262148	0.995976	0.4
Enterobacteria_phage_DT571_2__KM979355	Klebsiella_phage_PKP126__KR269719	0.997439	0.26
Enterobacteria_phage_DT571_2__KM979355	Klebsiella_phage_Sushi__KT001920	0.99295	0.7
Enterobacteria_phage_DT571_2__KM979355	Pantoea_phage_vB_PagS_Vid5__MG948468	0.988673	1.13
Enterobacteria_phage_DT571_2__KM979355	Salmonella_phage_S131__MH370378	0.177809	82.22
Enterobacteria_phage_DT571_2__KM979355	Salmonella_phage_SE1__in_Nonagvirus___KY926791	0.985605	1.44
Enterobacteria_phage_DT571_2__KM979355	Shigella_phage_SSP1__KY963424	0.183831	81.62
Enterobacteria_phage_JenK1__KP719134	Bacteriophage_T5_like_chee130_1__MF431736	0.984058	1.59
Enterobacteria_phage_JenK1__KP719134	Bacteriophage_T5_like_chee24__MF431730	0.989702	1.03
Enterobacteria_phage_JenK1__KP719134	Bacteriophage_T5_like_pork27__MF431731	0.989734	1.03
Enterobacteria_phage_JenK1__KP719134	Bacteriophage_T5_like_pork29__MF431732	0.989696	1.03
Enterobacteria_phage_JenK1__KP719134	Bacteriophage_T5_like_poul149__MF431738	0.985537	1.45
Enterobacteria_phage_JenK1__KP719134	Bacteriophage_T5_like_saus111K__MF431734	0.989724	1.03
Enterobacteria_phage_JenK1__KP719134	Bacteriophage_T5_like_saus132__MF431737	0.985537	1.45
Enterobacteria_phage_JenK1__KP719134	Bacteriophage_T5_like_saus47N__MF431733	0.989711	1.03
Enterobacteria_phage_JenK1__KP719134	Escherichia_phage_APCEc03__KR422353	0.977263	2.27
Enterobacteria_phage_JenK1__KP719134	Escherichia_phage_C119__KT825490	0.968932	3.11
Enterobacteria_phage_JenK1__KP719134	Escherichia_phage_DTL__MG050172	0.972381	2.76
Enterobacteria_phage_JenK1__KP719134	Escherichia_phage_Envy__KX534335	0.97445	2.55
Enterobacteria_phage_JenK1__KP719134	Escherichia_phage_Gluttony__KX534336	0.975927	2.41
Enterobacteria_phage_JenK1__KP719134	Escherichia_phage_Gostya9__MH203051	0.983043	1.7
Enterobacteria_phage_JenK1__KP719134	Escherichia_phage_JMPW1__KU194206	0.974185	2.58
Enterobacteria_phage_JenK1__KP719134	Escherichia_phage_Lust__KX534338	0.975235	2.48
Enterobacteria_phage_JenK1__KP719134	Escherichia_phage_OSYSP__MF402939	0.978721	2.13
Enterobacteria_phage_JenK1__KP719134	Escherichia_phage_Pride__KX534341	0.976037	2.4
Enterobacteria_phage_JenK1__KP719134	Escherichia_phage_slur01__LN881725	0.528712	47.13
Enterobacteria_phage_JenK1__KP719134	Escherichia_phage_slur05__LN881730	0.974302	2.57
Enterobacteria_phage_JenK1__KP719134	Escherichia_phage_slur06__LN881731	0.974391	2.56
Enterobacteria_phage_JenK1__KP719134	Escherichia_phage_slur09__LN887948	0.977091	2.29
Enterobacteria_phage_JenK1__KP719134	Escherichia_phage_vB_Eco_SLUR25__LT907986	0.529451	47.05
Enterobacteria_phage_JenK1__KP719134	Escherichia_phage_vB_Eco_SLUR26__LR025198	0.525743	47.43
Enterobacteria_phage_JenK1__KP719134	Escherichia_phage_vB_Eco_SLUR63__LR025196	0.529303	47.07
Enterobacteria_phage_JenK1__KP719134	Escherichia_phage_vB_Eco_SLUR75__LR025197	0.535275	46.47
Enterobacteria_phage_JenK1__KP719134	Escherichia_phage_vB_Eco_SLUR76__LR025195	0.525743	47.43
Enterobacteria_phage_JenK1__KP719134	Escherichia_phage_vB_Eco_swan01__LT841304	0.965866	3.41
Enterobacteria_phage_JenK1__KP719134	Escherichia_phage_vB_Ecos_CEB_EC3a__KY398841	0.968728	3.13
Enterobacteria_phage_JenK1__KP719134	Escherichia_phage_vB_EcoS_EASG3__MK373799	0.982075	1.79
Enterobacteria_phage_JenK1__KP719134	Escherichia_phage_vB_EcoS_G29_2__MK373798	0.943003	5.7
Enterobacteria_phage_JenK1__KP719134	Escherichia_phage_vB_EcoS_HASG4__MK373797	0.981924	1.81
Enterobacteria_phage_JenK1__KP719134	Escherichia_phage_vB_EcoS_HdH2__MK373796	0.989324	1.07
Enterobacteria_phage_JenK1__KP719134	Escherichia_phage_vB_EcoS_HdK1__MK373794	0.0797877	92.02
Enterobacteria_phage_JenK1__KP719134	Escherichia_phage_vB_EcoS_HdSG1__MK373795	0.0509474	94.91
Enterobacteria_phage_JenK1__KP719134	Escherichia_phage_vB_EcoS_IME253__KX130960	0.972522	2.75
Enterobacteria_phage_JenK1__KP719134	Escherichia_phage_vB_EcoS_MM01__MK373793	0.972164	2.78
Enterobacteria_phage_JenK1__KP719134	Escherichia_phage_vB_EcoS_PTXU06__MK373789	0.975315	2.47
Enterobacteria_phage_JenK1__KP719134	Escherichia_phage_vB_EcoS_VAH1__MK373792	0.978207	2.18
Enterobacteria_phage_JenK1__KP719134	Escherichia_phage_vB_EcoS_WF5505__MK373790	0.975171	2.48
Enterobacteria_phage_JenK1__KP719134	Escherichia_phage_vB_EcoS_WFI__MK373791	0.974666	2.53
Enterobacteria_phage_JenK1__KP719134	Escherichia_virus_Lambda__NC_001416	0.957425	4.26
Enterobacteria_phage_JenK1__KP719134	Escherichia_virus_vB_Eco_mar003J3__LR027389	0.990022	1
Enterobacteria_phage_JenK1__KP719134	Escherichia_virus_vB_Eco_mar004NP2__LR027384	0.98545	1.46
Enterobacteria_phage_JenK1__KP719134	Klebsiella_phage_KLPN1__KR262148	0.958955	4.1
Enterobacteria_phage_JenK1__KP719134	Klebsiella_phage_PKP126__KR269719	0.964829	3.52
Enterobacteria_phage_JenK1__KP719134	Klebsiella_phage_Sushi__KT001920	0.972004	2.8
Enterobacteria_phage_JenK1__KP719134	Pantoea_phage_vB_PagS_Vid5__MG948468	0.61464	38.54
Enterobacteria_phage_JenK1__KP719134	Salmonella_phage_S131__MH370378	0.986342	1.37
Enterobacteria_phage_JenK1__KP719134	Salmonella_phage_SE1__in_Nonagvirus___KY926791	0.136348	86.37
Enterobacteria_phage_JenK1__KP719134	Shigella_phage_SSP1__KY963424	0.989569	1.04
Enterobacteria_phage_JenP1__KP719132	Bacteriophage_T5_like_chee130_1__MF431736	0.984094	1.59
Enterobacteria_phage_JenP1__KP719132	Bacteriophage_T5_like_chee24__MF431730	0.986834	1.32
Enterobacteria_phage_JenP1__KP719132	Bacteriophage_T5_like_pork27__MF431731	0.986874	1.31
Enterobacteria_phage_JenP1__KP719132	Bacteriophage_T5_like_pork29__MF431732	0.986826	1.32
Enterobacteria_phage_JenP1__KP719132	Bacteriophage_T5_like_poul149__MF431738	0.984121	1.59
Enterobacteria_phage_JenP1__KP719132	Bacteriophage_T5_like_saus111K__MF431734	0.986861	1.31
Enterobacteria_phage_JenP1__KP719132	Bacteriophage_T5_like_saus132__MF431737	0.984121	1.59
Enterobacteria_phage_JenP1__KP719132	Bacteriophage_T5_like_saus47N__MF431733	0.986845	1.32
Enterobacteria_phage_JenP1__KP719132	Enterobacteria_phage_JenK1__KP719134	0.140611	85.94
Enterobacteria_phage_JenP1__KP719132	Enterobacteria_phage_JenP2__KP719133	0.0723512	92.76
Enterobacteria_phage_JenP1__KP719132	Escherichia_phage_APCEc03__KR422353	0.966627	3.34
Enterobacteria_phage_JenP1__KP719132	Escherichia_phage_C119__KT825490	0.963316	3.67
Enterobacteria_phage_JenP1__KP719132	Escherichia_phage_DTL__MG050172	0.968061	3.19
Enterobacteria_phage_JenP1__KP719132	Escherichia_phage_Envy__KX534335	0.959787	4.02
Enterobacteria_phage_JenP1__KP719132	Escherichia_phage_Gluttony__KX534336	0.962965	3.7
Enterobacteria_phage_JenP1__KP719132	Escherichia_phage_Gostya9__MH203051	0.98592	1.41
Enterobacteria_phage_JenP1__KP719132	Escherichia_phage_JMPW1__KU194206	0.968943	3.11
Enterobacteria_phage_JenP1__KP719132	Escherichia_phage_Lust__KX534338	0.96126	3.87
Enterobacteria_phage_JenP1__KP719132	Escherichia_phage_OSYSP__MF402939	0.983135	1.69
Enterobacteria_phage_JenP1__KP719132	Escherichia_phage_Pride__KX534341	0.963135	3.69
Enterobacteria_phage_JenP1__KP719132	Escherichia_phage_slur01__LN881725	0.546312	45.37
Enterobacteria_phage_JenP1__KP719132	Escherichia_phage_slur05__LN881730	0.967803	3.22
Enterobacteria_phage_JenP1__KP719132	Escherichia_phage_slur06__LN881731	0.967914	3.21
Enterobacteria_phage_JenP1__KP719132	Escherichia_phage_slur09__LN887948	0.974744	2.53
Enterobacteria_phage_JenP1__KP719132	Escherichia_phage_vB_Eco_SLUR25__LT907986	0.538951	46.1
Enterobacteria_phage_JenP1__KP719132	Escherichia_phage_vB_Eco_SLUR26__LR025198	0.535884	46.41
Enterobacteria_phage_JenP1__KP719132	Escherichia_phage_vB_Eco_SLUR63__LR025196	0.533131	46.69
Enterobacteria_phage_JenP1__KP719132	Escherichia_phage_vB_Eco_SLUR75__LR025197	0.53749	46.25
Enterobacteria_phage_JenP1__KP719132	Escherichia_phage_vB_Eco_SLUR76__LR025195	0.535884	46.41
Enterobacteria_phage_JenP1__KP719132	Escherichia_phage_vB_Eco_swan01__LT841304	0.925328	7.47
Enterobacteria_phage_JenP1__KP719132	Escherichia_phage_vB_Ecos_CEB_EC3a__KY398841	0.962681	3.73
Enterobacteria_phage_JenP1__KP719132	Escherichia_phage_vB_EcoS_EASG3__MK373799	0.977179	2.28
Enterobacteria_phage_JenP1__KP719132	Escherichia_phage_vB_EcoS_G29_2__MK373798	0.939053	6.09
Enterobacteria_phage_JenP1__KP719132	Escherichia_phage_vB_EcoS_HASG4__MK373797	0.977045	2.3
Enterobacteria_phage_JenP1__KP719132	Escherichia_phage_vB_EcoS_HdH2__MK373796	0.987761	1.22
Enterobacteria_phage_JenP1__KP719132	Escherichia_phage_vB_EcoS_HdK1__MK373794	0.179929	82.01
Enterobacteria_phage_JenP1__KP719132	Escherichia_phage_vB_EcoS_HdSG1__MK373795	0.148034	85.2
Enterobacteria_phage_JenP1__KP719132	Escherichia_phage_vB_EcoS_IME253__KX130960	0.965539	3.45
Enterobacteria_phage_JenP1__KP719132	Escherichia_phage_vB_EcoS_MM01__MK373793	0.964066	3.59
Enterobacteria_phage_JenP1__KP719132	Escherichia_phage_vB_EcoS_PTXU06__MK373789	0.964287	3.57
Enterobacteria_phage_JenP1__KP719132	Escherichia_phage_vB_EcoS_VAH1__MK373792	0.975746	2.43
Enterobacteria_phage_JenP1__KP719132	Escherichia_phage_vB_EcoS_WF5505__MK373790	0.975189	2.48
Enterobacteria_phage_JenP1__KP719132	Escherichia_phage_vB_EcoS_WFI__MK373791	0.966437	3.36
Enterobacteria_phage_JenP1__KP719132	Escherichia_virus_Lambda__NC_001416	0.986298	1.37
Enterobacteria_phage_JenP1__KP719132	Escherichia_virus_vB_Eco_mar003J3__LR027389	0.985713	1.43
Enterobacteria_phage_JenP1__KP719132	Escherichia_virus_vB_Eco_mar004NP2__LR027384	0.964227	3.58
Enterobacteria_phage_JenP1__KP719132	Klebsiella_phage_KLPN1__KR262148	0.965955	3.4
Enterobacteria_phage_JenP1__KP719132	Klebsiella_phage_PKP126__KR269719	0.973662	2.63
Enterobacteria_phage_JenP1__KP719132	Klebsiella_phage_Sushi__KT001920	0.962271	3.77
Enterobacteria_phage_JenP1__KP719132	Pantoea_phage_vB_PagS_Vid5__MG948468	0.616055	38.39
Enterobacteria_phage_JenP1__KP719132	Salmonella_phage_S131__MH370378	0.983836	1.62
Enterobacteria_phage_JenP1__KP719132	Salmonella_phage_SE1__in_Nonagvirus___KY926791	0.122145	87.79
Enterobacteria_phage_JenP1__KP719132	Shigella_phage_SSP1__KY963424	0.984056	1.59
Enterobacteria_phage_JenP2__KP719133	Bacteriophage_T5_like_chee130_1__MF431736	0.986503	1.35
Enterobacteria_phage_JenP2__KP719133	Bacteriophage_T5_like_chee24__MF431730	0.988517	1.15
Enterobacteria_phage_JenP2__KP719133	Bacteriophage_T5_like_pork27__MF431731	0.988553	1.14
Enterobacteria_phage_JenP2__KP719133	Bacteriophage_T5_like_pork29__MF431732	0.98851	1.15
Enterobacteria_phage_JenP2__KP719133	Bacteriophage_T5_like_poul149__MF431738	0.987128	1.29
Enterobacteria_phage_JenP2__KP719133	Bacteriophage_T5_like_saus111K__MF431734	0.988541	1.15
Enterobacteria_phage_JenP2__KP719133	Bacteriophage_T5_like_saus132__MF431737	0.987128	1.29
Enterobacteria_phage_JenP2__KP719133	Bacteriophage_T5_like_saus47N__MF431733	0.988527	1.15
Enterobacteria_phage_JenP2__KP719133	Enterobacteria_phage_JenK1__KP719134	0.118834	88.12
Enterobacteria_phage_JenP2__KP719133	Escherichia_phage_APCEc03__KR422353	0.972989	2.7
Enterobacteria_phage_JenP2__KP719133	Escherichia_phage_C119__KT825490	0.969149	3.09
Enterobacteria_phage_JenP2__KP719133	Escherichia_phage_DTL__MG050172	0.971706	2.83
Enterobacteria_phage_JenP2__KP719133	Escherichia_phage_Envy__KX534335	0.964914	3.51
Enterobacteria_phage_JenP2__KP719133	Escherichia_phage_Gluttony__KX534336	0.968757	3.12
Enterobacteria_phage_JenP2__KP719133	Escherichia_phage_Gostya9__MH203051	0.989711	1.03
Enterobacteria_phage_JenP2__KP719133	Escherichia_phage_JMPW1__KU194206	0.971116	2.89
Enterobacteria_phage_JenP2__KP719133	Escherichia_phage_Lust__KX534338	0.967849	3.22
Enterobacteria_phage_JenP2__KP719133	Escherichia_phage_OSYSP__MF402939	0.98639	1.36
Enterobacteria_phage_JenP2__KP719133	Escherichia_phage_Pride__KX534341	0.968901	3.11
Enterobacteria_phage_JenP2__KP719133	Escherichia_phage_slur01__LN881725	0.543872	45.61
Enterobacteria_phage_JenP2__KP719133	Escherichia_phage_slur05__LN881730	0.9732	2.68
Enterobacteria_phage_JenP2__KP719133	Escherichia_phage_slur06__LN881731	0.973293	2.67
Enterobacteria_phage_JenP2__KP719133	Escherichia_phage_slur09__LN887948	0.97916	2.08
Enterobacteria_phage_JenP2__KP719133	Escherichia_phage_vB_Eco_SLUR25__LT907986	0.534992	46.5
Enterobacteria_phage_JenP2__KP719133	Escherichia_phage_vB_Eco_SLUR26__LR025198	0.534118	46.59
Enterobacteria_phage_JenP2__KP719133	Escherichia_phage_vB_Eco_SLUR63__LR025196	0.529423	47.06
Enterobacteria_phage_JenP2__KP719133	Escherichia_phage_vB_Eco_SLUR75__LR025197	0.53074	46.93
Enterobacteria_phage_JenP2__KP719133	Escherichia_phage_vB_Eco_SLUR76__LR025195	0.534118	46.59
Enterobacteria_phage_JenP2__KP719133	Escherichia_phage_vB_Eco_swan01__LT841304	0.929431	7.06
Enterobacteria_phage_JenP2__KP719133	Escherichia_phage_vB_Ecos_CEB_EC3a__KY398841	0.968698	3.13
Enterobacteria_phage_JenP2__KP719133	Escherichia_phage_vB_EcoS_EASG3__MK373799	0.98126	1.87
Enterobacteria_phage_JenP2__KP719133	Escherichia_phage_vB_EcoS_G29_2__MK373798	0.938198	6.18
Enterobacteria_phage_JenP2__KP719133	Escherichia_phage_vB_EcoS_HASG4__MK373797	0.981143	1.89
Enterobacteria_phage_JenP2__KP719133	Escherichia_phage_vB_EcoS_HdH2__MK373796	0.991426	0.86
Enterobacteria_phage_JenP2__KP719133	Escherichia_phage_vB_EcoS_HdK1__MK373794	0.165029	83.5
Enterobacteria_phage_JenP2__KP719133	Escherichia_phage_vB_EcoS_HdSG1__MK373795	0.125365	87.46
Enterobacteria_phage_JenP2__KP719133	Escherichia_phage_vB_EcoS_IME253__KX130960	0.971205	2.88
Enterobacteria_phage_JenP2__KP719133	Escherichia_phage_vB_EcoS_MM01__MK373793	0.969799	3.02
Enterobacteria_phage_JenP2__KP719133	Escherichia_phage_vB_EcoS_PTXU06__MK373789	0.963165	3.68
Enterobacteria_phage_JenP2__KP719133	Escherichia_phage_vB_EcoS_VAH1__MK373792	0.981546	1.85
Enterobacteria_phage_JenP2__KP719133	Escherichia_phage_vB_EcoS_WF5505__MK373790	0.975477	2.45
Enterobacteria_phage_JenP2__KP719133	Escherichia_phage_vB_EcoS_WFI__MK373791	0.973462	2.65
Enterobacteria_phage_JenP2__KP719133	Escherichia_virus_Lambda__NC_001416	0.985833	1.42
Enterobacteria_phage_JenP2__KP719133	Escherichia_virus_vB_Eco_mar003J3__LR027389	0.990467	0.95
Enterobacteria_phage_JenP2__KP719133	Escherichia_virus_vB_Eco_mar004NP2__LR027384	0.971017	2.9
Enterobacteria_phage_JenP2__KP719133	Klebsiella_phage_KLPN1__KR262148	0.972526	2.75
Enterobacteria_phage_JenP2__KP719133	Klebsiella_phage_PKP126__KR269719	0.973758	2.62
Enterobacteria_phage_JenP2__KP719133	Klebsiella_phage_Sushi__KT001920	0.963055	3.69
Enterobacteria_phage_JenP2__KP719133	Pantoea_phage_vB_PagS_Vid5__MG948468	0.610141	38.99
Enterobacteria_phage_JenP2__KP719133	Salmonella_phage_S131__MH370378	0.986559	1.34
Enterobacteria_phage_JenP2__KP719133	Salmonella_phage_SE1__in_Nonagvirus___KY926791	0.127345	87.27
Enterobacteria_phage_JenP2__KP719133	Shigella_phage_SSP1__KY963424	0.986426	1.36
Enterobacteria_phage_vB_EcoS_Rogue1__JQ182736	Bacteriophage_T5_like_chee130_1__MF431736	0.996035	0.4
Enterobacteria_phage_vB_EcoS_Rogue1__JQ182736	Bacteriophage_T5_like_chee24__MF431730	0.998211	0.18
Enterobacteria_phage_vB_EcoS_Rogue1__JQ182736	Bacteriophage_T5_like_pork27__MF431731	0.998217	0.18
Enterobacteria_phage_vB_EcoS_Rogue1__JQ182736	Bacteriophage_T5_like_pork29__MF431732	0.99821	0.18
Enterobacteria_phage_vB_EcoS_Rogue1__JQ182736	Bacteriophage_T5_like_poul149__MF431738	0.995982	0.4
Enterobacteria_phage_vB_EcoS_Rogue1__JQ182736	Bacteriophage_T5_like_saus111K__MF431734	0.998215	0.18
Enterobacteria_phage_vB_EcoS_Rogue1__JQ182736	Bacteriophage_T5_like_saus132__MF431737	0.995982	0.4
Enterobacteria_phage_vB_EcoS_Rogue1__JQ182736	Bacteriophage_T5_like_saus47N__MF431733	0.998213	0.18
Enterobacteria_phage_vB_EcoS_Rogue1__JQ182736	Citrobacter_virus_Stevie__KM236241	0.524202	47.58
Enterobacteria_phage_vB_EcoS_Rogue1__JQ182736	Enterobacteria_phage_9g__KJ419279	0.970221	2.98
Enterobacteria_phage_vB_EcoS_Rogue1__JQ182736	Enterobacteria_phage_DT571_2__KM979355	0.997038	0.3
Enterobacteria_phage_vB_EcoS_Rogue1__JQ182736	Enterobacteria_phage_JenK1__KP719134	0.971731	2.83
Enterobacteria_phage_vB_EcoS_Rogue1__JQ182736	Enterobacteria_phage_JenP1__KP719132	0.964378	3.56
Enterobacteria_phage_vB_EcoS_Rogue1__JQ182736	Enterobacteria_phage_JenP2__KP719133	0.970221	2.98
Enterobacteria_phage_vB_EcoS_Rogue1__JQ182736	Escherichia_phage_ADB_2__JX912252	0.52843	47.16
Enterobacteria_phage_vB_EcoS_Rogue1__JQ182736	Escherichia_phage_APCEc03__KR422353	0.9946	0.54
Enterobacteria_phage_vB_EcoS_Rogue1__JQ182736	Escherichia_phage_C119__KT825490	0.0809104	91.91
Enterobacteria_phage_vB_EcoS_Rogue1__JQ182736	Escherichia_phage_CAjan__KP064094	0.967351	3.26
Enterobacteria_phage_vB_EcoS_Rogue1__JQ182736	Escherichia_phage_DTL__MG050172	0.361384	63.86
Enterobacteria_phage_vB_EcoS_Rogue1__JQ182736	Escherichia_phage_EK99P_1__KM233151	0.844842	15.52
Enterobacteria_phage_vB_EcoS_Rogue1__JQ182736	Escherichia_phage_Envy__KX534335	0.876145	12.39
Enterobacteria_phage_vB_EcoS_Rogue1__JQ182736	Escherichia_phage_Gluttony__KX534336	0.866554	13.34
Enterobacteria_phage_vB_EcoS_Rogue1__JQ182736	Escherichia_phage_Gostya9__MH203051	0.994495	0.55
Enterobacteria_phage_vB_EcoS_Rogue1__JQ182736	Escherichia_phage_JMPW1__KU194206	0.529314	47.07
Enterobacteria_phage_vB_EcoS_Rogue1__JQ182736	Escherichia_phage_Lust__KX534338	0.862853	13.71
Enterobacteria_phage_vB_EcoS_Rogue1__JQ182736	Escherichia_phage_OSYSP__MF402939	0.996132	0.39
Enterobacteria_phage_vB_EcoS_Rogue1__JQ182736	Escherichia_phage_Pride__KX534341	0.868057	13.19
Enterobacteria_phage_vB_EcoS_Rogue1__JQ182736	Escherichia_phage_Seurat__KM236243	0.973122	2.69
Enterobacteria_phage_vB_EcoS_Rogue1__JQ182736	Escherichia_phage_slur01__LN881725	0.968416	3.16
Enterobacteria_phage_vB_EcoS_Rogue1__JQ182736	Escherichia_phage_slur05__LN881730	0.853608	14.64
Enterobacteria_phage_vB_EcoS_Rogue1__JQ182736	Escherichia_phage_slur06__LN881731	0.854198	14.58
Enterobacteria_phage_vB_EcoS_Rogue1__JQ182736	Escherichia_phage_slur09__LN887948	0.995359	0.46
Enterobacteria_phage_vB_EcoS_Rogue1__JQ182736	Escherichia_phage_vB_Eco_SLUR25__LT907986	0.968461	3.15
Enterobacteria_phage_vB_EcoS_Rogue1__JQ182736	Escherichia_phage_vB_Eco_SLUR26__LR025198	0.968302	3.17
Enterobacteria_phage_vB_EcoS_Rogue1__JQ182736	Escherichia_phage_vB_Eco_SLUR63__LR025196	0.96849	3.15
Enterobacteria_phage_vB_EcoS_Rogue1__JQ182736	Escherichia_phage_vB_Eco_SLUR75__LR025197	0.972543	2.75
Enterobacteria_phage_vB_EcoS_Rogue1__JQ182736	Escherichia_phage_vB_Eco_SLUR76__LR025195	0.968302	3.17
Enterobacteria_phage_vB_EcoS_Rogue1__JQ182736	Escherichia_phage_vB_Eco_swan01__LT841304	0.547335	45.27
Enterobacteria_phage_vB_EcoS_Rogue1__JQ182736	Escherichia_phage_vB_EcoS_AHP42__KF771237	0.1054	89.46
Enterobacteria_phage_vB_EcoS_Rogue1__JQ182736	Escherichia_phage_vB_EcoS_AHS24__KF771238	0.101245	89.88
Enterobacteria_phage_vB_EcoS_Rogue1__JQ182736	Escherichia_phage_vB_EcoS_AKS96__KF771239	0.0986454	90.14
Enterobacteria_phage_vB_EcoS_Rogue1__JQ182736	Escherichia_phage_vB_Ecos_CEB_EC3a__KY398841	0.335456	66.45
Enterobacteria_phage_vB_EcoS_Rogue1__JQ182736	Escherichia_phage_vB_EcoS_EASG3__MK373799	0.995932	0.41
Enterobacteria_phage_vB_EcoS_Rogue1__JQ182736	Escherichia_phage_vB_EcoS_FFH1__KJ190157	0.996198	0.38
Enterobacteria_phage_vB_EcoS_Rogue1__JQ182736	Escherichia_phage_vB_EcoS_G29_2__MK373798	0.538055	46.19
Enterobacteria_phage_vB_EcoS_Rogue1__JQ182736	Escherichia_phage_vB_EcoS_HASG4__MK373797	0.995914	0.41
Enterobacteria_phage_vB_EcoS_Rogue1__JQ182736	Escherichia_phage_vB_EcoS_HdH2__MK373796	0.995451	0.45
Enterobacteria_phage_vB_EcoS_Rogue1__JQ182736	Escherichia_phage_vB_EcoS_HdK1__MK373794	0.96681	3.32
Enterobacteria_phage_vB_EcoS_Rogue1__JQ182736	Escherichia_phage_vB_EcoS_HdSG1__MK373795	0.973268	2.67
Enterobacteria_phage_vB_EcoS_Rogue1__JQ182736	Escherichia_phage_vB_EcoS_IME253__KX130960	0.366747	63.33
Enterobacteria_phage_vB_EcoS_Rogue1__JQ182736	Escherichia_phage_vB_EcoS_MM01__MK373793	0.382392	61.76
Enterobacteria_phage_vB_EcoS_Rogue1__JQ182736	Escherichia_phage_vB_EcoS_PTXU06__MK373789	0.867228	13.28
Enterobacteria_phage_vB_EcoS_Rogue1__JQ182736	Escherichia_phage_vB_EcoS_VAH1__MK373792	0.995621	0.44
Enterobacteria_phage_vB_EcoS_Rogue1__JQ182736	Escherichia_phage_vB_EcoS_WF5505__MK373790	0.860553	13.94
Enterobacteria_phage_vB_EcoS_Rogue1__JQ182736	Escherichia_phage_vB_EcoS_WFI__MK373791	0.855473	14.45
Enterobacteria_phage_vB_EcoS_Rogue1__JQ182736	Escherichia_phage_YD_2008.s__KM896878	0.86554	13.45
Enterobacteria_phage_vB_EcoS_Rogue1__JQ182736	Escherichia_virus_DT57C__KM979354	0.997024	0.3
Enterobacteria_phage_vB_EcoS_Rogue1__JQ182736	Escherichia_virus_JL1__JX865427	0.845958	15.4
Enterobacteria_phage_vB_EcoS_Rogue1__JQ182736	Escherichia_virus_KP26__KC579452	0.0895354	91.05
Enterobacteria_phage_vB_EcoS_Rogue1__JQ182736	Escherichia_virus_Lambda__NC_001416	0.918382	8.16
Enterobacteria_phage_vB_EcoS_Rogue1__JQ182736	Escherichia_virus_vB_Eco_mar003J3__LR027389	0.995057	0.49
Enterobacteria_phage_vB_EcoS_Rogue1__JQ182736	Escherichia_virus_vB_Eco_mar004NP2__LR027384	0.996709	0.33
Enterobacteria_phage_vB_EcoS_Rogue1__JQ182736	Klebsiella_phage_1513__KP658157	0.586057	41.39
Enterobacteria_phage_vB_EcoS_Rogue1__JQ182736	Klebsiella_phage_KLPN1__KR262148	0.535557	46.44
Enterobacteria_phage_vB_EcoS_Rogue1__JQ182736	Klebsiella_phage_PKP126__KR269719	0.551875	44.81
Enterobacteria_phage_vB_EcoS_Rogue1__JQ182736	Klebsiella_phage_Sushi__KT001920	0.539049	46.1
Enterobacteria_phage_vB_EcoS_Rogue1__JQ182736	Pantoea_phage_vB_PagS_Vid5__MG948468	0.976887	2.31
Enterobacteria_phage_vB_EcoS_Rogue1__JQ182736	Salmonella_phage_S131__MH370378	0.996361	0.36
Enterobacteria_phage_vB_EcoS_Rogue1__JQ182736	Salmonella_phage_SE1__in_Nonagvirus___KY926791	0.953423	4.66
Enterobacteria_phage_vB_EcoS_Rogue1__JQ182736	Shigella_phage_pSf_1__KC710998	0.516022	48.4
Enterobacteria_phage_vB_EcoS_Rogue1__JQ182736	Shigella_phage_SSP1__KY963424	0.9955	0.45
Escherichia_phage_ADB_2__JX912252	Bacteriophage_T5_like_chee130_1__MF431736	0.989126	1.09
Escherichia_phage_ADB_2__JX912252	Bacteriophage_T5_like_chee24__MF431730	0.987366	1.26
Escherichia_phage_ADB_2__JX912252	Bacteriophage_T5_like_pork27__MF431731	0.987408	1.26
Escherichia_phage_ADB_2__JX912252	Bacteriophage_T5_like_pork29__MF431732	0.987358	1.26
Escherichia_phage_ADB_2__JX912252	Bacteriophage_T5_like_poul149__MF431738	0.989112	1.09
Escherichia_phage_ADB_2__JX912252	Bacteriophage_T5_like_saus111K__MF431734	0.987395	1.26
Escherichia_phage_ADB_2__JX912252	Bacteriophage_T5_like_saus132__MF431737	0.989112	1.09
Escherichia_phage_ADB_2__JX912252	Bacteriophage_T5_like_saus47N__MF431733	0.987378	1.26
Escherichia_phage_ADB_2__JX912252	Citrobacter_virus_Stevie__KM236241	0.439744	56.03
Escherichia_phage_ADB_2__JX912252	Enterobacteria_phage_9g__KJ419279	0.973261	2.67
Escherichia_phage_ADB_2__JX912252	Enterobacteria_phage_DT571_2__KM979355	0.980729	1.93
Escherichia_phage_ADB_2__JX912252	Enterobacteria_phage_JenK1__KP719134	0.976468	2.35
Escherichia_phage_ADB_2__JX912252	Enterobacteria_phage_JenP1__KP719132	0.975519	2.45
Escherichia_phage_ADB_2__JX912252	Enterobacteria_phage_JenP2__KP719133	0.974895	2.51
Escherichia_phage_ADB_2__JX912252	Escherichia_phage_APCEc03__KR422353	0.997172	0.28
Escherichia_phage_ADB_2__JX912252	Escherichia_phage_C119__KT825490	0.541405	45.86
Escherichia_phage_ADB_2__JX912252	Escherichia_phage_CAjan__KP064094	0.969922	3.01
Escherichia_phage_ADB_2__JX912252	Escherichia_phage_DTL__MG050172	0.521765	47.82
Escherichia_phage_ADB_2__JX912252	Escherichia_phage_EK99P_1__KM233151	0.860643	13.94
Escherichia_phage_ADB_2__JX912252	Escherichia_phage_Envy__KX534335	0.846797	15.32
Escherichia_phage_ADB_2__JX912252	Escherichia_phage_Gluttony__KX534336	0.837618	16.24
Escherichia_phage_ADB_2__JX912252	Escherichia_phage_Gostya9__MH203051	0.982999	1.7
Escherichia_phage_ADB_2__JX912252	Escherichia_phage_JMPW1__KU194206	0.0947953	90.52
Escherichia_phage_ADB_2__JX912252	Escherichia_phage_Lust__KX534338	0.832177	16.78
Escherichia_phage_ADB_2__JX912252	Escherichia_phage_OSYSP__MF402939	0.985847	1.42
Escherichia_phage_ADB_2__JX912252	Escherichia_phage_Pride__KX534341	0.839329	16.07
Escherichia_phage_ADB_2__JX912252	Escherichia_phage_Seurat__KM236243	0.971369	2.86
Escherichia_phage_ADB_2__JX912252	Escherichia_phage_slur01__LN881725	0.969929	3.01
Escherichia_phage_ADB_2__JX912252	Escherichia_phage_slur05__LN881730	0.860582	13.94
Escherichia_phage_ADB_2__JX912252	Escherichia_phage_slur06__LN881731	0.861138	13.89
Escherichia_phage_ADB_2__JX912252	Escherichia_phage_slur09__LN887948	0.993867	0.61
Escherichia_phage_ADB_2__JX912252	Escherichia_phage_vB_Eco_SLUR25__LT907986	0.960246	3.98
Escherichia_phage_ADB_2__JX912252	Escherichia_phage_vB_Eco_SLUR26__LR025198	0.975582	2.44
Escherichia_phage_ADB_2__JX912252	Escherichia_phage_vB_Eco_SLUR63__LR025196	0.960283	3.97
Escherichia_phage_ADB_2__JX912252	Escherichia_phage_vB_Eco_SLUR75__LR025197	0.970052	2.99
Escherichia_phage_ADB_2__JX912252	Escherichia_phage_vB_Eco_SLUR76__LR025195	0.975582	2.44
Escherichia_phage_ADB_2__JX912252	Escherichia_phage_vB_Eco_swan01__LT841304	0.432708	56.73
Escherichia_phage_ADB_2__JX912252	Escherichia_phage_vB_EcoS_AHP42__KF771237	0.534417	46.56
Escherichia_phage_ADB_2__JX912252	Escherichia_phage_vB_EcoS_AHS24__KF771238	0.532234	46.78
Escherichia_phage_ADB_2__JX912252	Escherichia_phage_vB_EcoS_AKS96__KF771239	0.527702	47.23
Escherichia_phage_ADB_2__JX912252	Escherichia_phage_vB_Ecos_CEB_EC3a__KY398841	0.532322	46.77
Escherichia_phage_ADB_2__JX912252	Escherichia_phage_vB_EcoS_EASG3__MK373799	0.98918	1.08
Escherichia_phage_ADB_2__JX912252	Escherichia_phage_vB_EcoS_FFH1__KJ190157	0.99576	0.42
Escherichia_phage_ADB_2__JX912252	Escherichia_phage_vB_EcoS_G29_2__MK373798	0.427051	57.29
Escherichia_phage_ADB_2__JX912252	Escherichia_phage_vB_EcoS_HASG4__MK373797	0.98913	1.09
Escherichia_phage_ADB_2__JX912252	Escherichia_phage_vB_EcoS_HdH2__MK373796	0.986768	1.32
Escherichia_phage_ADB_2__JX912252	Escherichia_phage_vB_EcoS_HdK1__MK373794	0.979153	2.08
Escherichia_phage_ADB_2__JX912252	Escherichia_phage_vB_EcoS_HdSG1__MK373795	0.976434	2.36
Escherichia_phage_ADB_2__JX912252	Escherichia_phage_vB_EcoS_IME253__KX130960	0.528769	47.12
Escherichia_phage_ADB_2__JX912252	Escherichia_phage_vB_EcoS_MM01__MK373793	0.525822	47.42
Escherichia_phage_ADB_2__JX912252	Escherichia_phage_vB_EcoS_PTXU06__MK373789	0.853901	14.61
Escherichia_phage_ADB_2__JX912252	Escherichia_phage_vB_EcoS_VAH1__MK373792	0.991814	0.82
Escherichia_phage_ADB_2__JX912252	Escherichia_phage_vB_EcoS_WF5505__MK373790	0.86792	13.21
Escherichia_phage_ADB_2__JX912252	Escherichia_phage_vB_EcoS_WFI__MK373791	0.860845	13.92
Escherichia_phage_ADB_2__JX912252	Escherichia_phage_YD_2008.s__KM896878	0.840953	15.9
Escherichia_phage_ADB_2__JX912252	Escherichia_virus_DT57C__KM979354	0.978503	2.15
Escherichia_phage_ADB_2__JX912252	Escherichia_virus_KP26__KC579452	0.54222	45.78
Escherichia_phage_ADB_2__JX912252	Escherichia_virus_Lambda__NC_001416	0.923623	7.64
Escherichia_phage_ADB_2__JX912252	Escherichia_virus_vB_Eco_mar003J3__LR027389	0.987647	1.24
Escherichia_phage_ADB_2__JX912252	Escherichia_virus_vB_Eco_mar004NP2__LR027384	0.990328	0.97
Escherichia_phage_ADB_2__JX912252	Klebsiella_phage_1513__KP658157	0.532415	46.76
Escherichia_phage_ADB_2__JX912252	Klebsiella_phage_KLPN1__KR262148	0.49662	50.34
Escherichia_phage_ADB_2__JX912252	Klebsiella_phage_PKP126__KR269719	0.500847	49.92
Escherichia_phage_ADB_2__JX912252	Klebsiella_phage_Sushi__KT001920	0.471924	52.81
Escherichia_phage_ADB_2__JX912252	Pantoea_phage_vB_PagS_Vid5__MG948468	0.981716	1.83
Escherichia_phage_ADB_2__JX912252	Salmonella_phage_S131__MH370378	0.989156	1.08
Escherichia_phage_ADB_2__JX912252	Salmonella_phage_SE1__in_Nonagvirus___KY926791	0.977278	2.27
Escherichia_phage_ADB_2__JX912252	Shigella_phage_pSf_1__KC710998	0.449109	55.09
Escherichia_phage_ADB_2__JX912252	Shigella_phage_SSP1__KY963424	0.988566	1.14
Escherichia_phage_APCEc03__KR422353	Bacteriophage_T5_like_chee130_1__MF431736	0.24294	75.71
Escherichia_phage_APCEc03__KR422353	Bacteriophage_T5_like_chee24__MF431730	0.204892	79.51
Escherichia_phage_APCEc03__KR422353	Bacteriophage_T5_like_pork27__MF431731	0.199984	80
Escherichia_phage_APCEc03__KR422353	Bacteriophage_T5_like_pork29__MF431732	0.20499	79.5
Escherichia_phage_APCEc03__KR422353	Bacteriophage_T5_like_poul149__MF431738	0.239411	76.06
Escherichia_phage_APCEc03__KR422353	Bacteriophage_T5_like_saus111K__MF431734	0.200895	79.91
Escherichia_phage_APCEc03__KR422353	Bacteriophage_T5_like_saus132__MF431737	0.239378	76.06
Escherichia_phage_APCEc03__KR422353	Bacteriophage_T5_like_saus47N__MF431733	0.202069	79.79
Escherichia_phage_APCEc03__KR422353	Escherichia_phage_C119__KT825490	0.988436	1.16
Escherichia_phage_APCEc03__KR422353	Escherichia_phage_DTL__MG050172	0.981691	1.83
Escherichia_phage_APCEc03__KR422353	Escherichia_phage_Envy__KX534335	0.976477	2.35
Escherichia_phage_APCEc03__KR422353	Escherichia_phage_Gluttony__KX534336	0.991588	0.84
Escherichia_phage_APCEc03__KR422353	Escherichia_phage_Gostya9__MH203051	0.157732	84.23
Escherichia_phage_APCEc03__KR422353	Escherichia_phage_JMPW1__KU194206	0.99446	0.55
Escherichia_phage_APCEc03__KR422353	Escherichia_phage_Lust__KX534338	0.991411	0.86
Escherichia_phage_APCEc03__KR422353	Escherichia_phage_OSYSP__MF402939	0.147761	85.22
Escherichia_phage_APCEc03__KR422353	Escherichia_phage_Pride__KX534341	0.992138	0.79
Escherichia_phage_APCEc03__KR422353	Escherichia_phage_slur01__LN881725	0.981196	1.88
Escherichia_phage_APCEc03__KR422353	Escherichia_phage_slur05__LN881730	0.992658	0.73
Escherichia_phage_APCEc03__KR422353	Escherichia_phage_slur06__LN881731	0.992677	0.73
Escherichia_phage_APCEc03__KR422353	Escherichia_phage_slur09__LN887948	0.140473	85.95
Escherichia_phage_APCEc03__KR422353	Escherichia_phage_vB_Eco_SLUR25__LT907986	0.981359	1.86
Escherichia_phage_APCEc03__KR422353	Escherichia_phage_vB_Eco_SLUR26__LR025198	0.982188	1.78
Escherichia_phage_APCEc03__KR422353	Escherichia_phage_vB_Eco_SLUR63__LR025196	0.981371	1.86
Escherichia_phage_APCEc03__KR422353	Escherichia_phage_vB_Eco_SLUR75__LR025197	0.984928	1.51
Escherichia_phage_APCEc03__KR422353	Escherichia_phage_vB_Eco_SLUR76__LR025195	0.982188	1.78
Escherichia_phage_APCEc03__KR422353	Escherichia_phage_vB_Eco_swan01__LT841304	0.982885	1.71
Escherichia_phage_APCEc03__KR422353	Escherichia_phage_vB_Ecos_CEB_EC3a__KY398841	0.992341	0.77
Escherichia_phage_APCEc03__KR422353	Escherichia_phage_vB_EcoS_EASG3__MK373799	0.182794	81.72
Escherichia_phage_APCEc03__KR422353	Escherichia_phage_vB_EcoS_G29_2__MK373798	0.991522	0.85
Escherichia_phage_APCEc03__KR422353	Escherichia_phage_vB_EcoS_HASG4__MK373797	0.18456	81.54
Escherichia_phage_APCEc03__KR422353	Escherichia_phage_vB_EcoS_HdH2__MK373796	0.178992	82.1
Escherichia_phage_APCEc03__KR422353	Escherichia_phage_vB_EcoS_HdK1__MK373794	0.978284	2.17
Escherichia_phage_APCEc03__KR422353	Escherichia_phage_vB_EcoS_HdSG1__MK373795	0.981233	1.88
Escherichia_phage_APCEc03__KR422353	Escherichia_phage_vB_EcoS_IME253__KX130960	0.990713	0.93
Escherichia_phage_APCEc03__KR422353	Escherichia_phage_vB_EcoS_MM01__MK373793	0.994917	0.51
Escherichia_phage_APCEc03__KR422353	Escherichia_phage_vB_EcoS_PTXU06__MK373789	0.992057	0.79
Escherichia_phage_APCEc03__KR422353	Escherichia_phage_vB_EcoS_VAH1__MK373792	0.209307	79.07
Escherichia_phage_APCEc03__KR422353	Escherichia_phage_vB_EcoS_WF5505__MK373790	0.994265	0.57
Escherichia_phage_APCEc03__KR422353	Escherichia_phage_vB_EcoS_WFI__MK373791	0.995436	0.46
Escherichia_phage_APCEc03__KR422353	Escherichia_virus_Lambda__NC_001416	0.992157	0.78
Escherichia_phage_APCEc03__KR422353	Escherichia_virus_vB_Eco_mar003J3__LR027389	0.203247	79.68
Escherichia_phage_APCEc03__KR422353	Escherichia_virus_vB_Eco_mar004NP2__LR027384	0.114048	88.6
Escherichia_phage_APCEc03__KR422353	Klebsiella_phage_Sushi__KT001920	0.994427	0.56
Escherichia_phage_APCEc03__KR422353	Pantoea_phage_vB_PagS_Vid5__MG948468	0.989908	1.01
Escherichia_phage_APCEc03__KR422353	Salmonella_phage_S131__MH370378	0.146913	85.31
Escherichia_phage_APCEc03__KR422353	Salmonella_phage_SE1__in_Nonagvirus___KY926791	0.980909	1.91
Escherichia_phage_APCEc03__KR422353	Shigella_phage_SSP1__KY963424	0.167317	83.27
Escherichia_phage_C119__KT825490	Bacteriophage_T5_like_chee130_1__MF431736	0.991609	0.84
Escherichia_phage_C119__KT825490	Bacteriophage_T5_like_chee24__MF431730	0.998888	0.11
Escherichia_phage_C119__KT825490	Bacteriophage_T5_like_pork27__MF431731	0.998892	0.11
Escherichia_phage_C119__KT825490	Bacteriophage_T5_like_pork29__MF431732	0.998887	0.11
Escherichia_phage_C119__KT825490	Bacteriophage_T5_like_poul149__MF431738	0.992736	0.73
Escherichia_phage_C119__KT825490	Bacteriophage_T5_like_saus111K__MF431734	0.99889	0.11
Escherichia_phage_C119__KT825490	Bacteriophage_T5_like_saus132__MF431737	0.992736	0.73
Escherichia_phage_C119__KT825490	Bacteriophage_T5_like_saus47N__MF431733	0.998889	0.11
Escherichia_phage_C119__KT825490	Escherichia_phage_DTL__MG050172	0.356305	64.37
Escherichia_phage_C119__KT825490	Escherichia_phage_Envy__KX534335	0.884416	11.56
Escherichia_phage_C119__KT825490	Escherichia_phage_Gluttony__KX534336	0.877512	12.25
Escherichia_phage_C119__KT825490	Escherichia_phage_Gostya9__MH203051	0.988273	1.17
Escherichia_phage_C119__KT825490	Escherichia_phage_JMPW1__KU194206	0.541206	45.88
Escherichia_phage_C119__KT825490	Escherichia_phage_Lust__KX534338	0.873417	12.66
Escherichia_phage_C119__KT825490	Escherichia_phage_OSYSP__MF402939	0.995634	0.44
Escherichia_phage_C119__KT825490	Escherichia_phage_Pride__KX534341	0.878159	12.18
Escherichia_phage_C119__KT825490	Escherichia_phage_slur01__LN881725	0.962647	3.74
Escherichia_phage_C119__KT825490	Escherichia_phage_slur05__LN881730	0.856424	14.36
Escherichia_phage_C119__KT825490	Escherichia_phage_slur06__LN881731	0.856994	14.3
Escherichia_phage_C119__KT825490	Escherichia_phage_slur09__LN887948	0.988706	1.13
Escherichia_phage_C119__KT825490	Escherichia_phage_vB_Eco_SLUR25__LT907986	0.968194	3.18
Escherichia_phage_C119__KT825490	Escherichia_phage_vB_Eco_SLUR26__LR025198	0.964709	3.53
Escherichia_phage_C119__KT825490	Escherichia_phage_vB_Eco_SLUR63__LR025196	0.968223	3.18
Escherichia_phage_C119__KT825490	Escherichia_phage_vB_Eco_SLUR75__LR025197	0.971772	2.82
Escherichia_phage_C119__KT825490	Escherichia_phage_vB_Eco_SLUR76__LR025195	0.964709	3.53
Escherichia_phage_C119__KT825490	Escherichia_phage_vB_Eco_swan01__LT841304	0.549385	45.06
Escherichia_phage_C119__KT825490	Escherichia_phage_vB_Ecos_CEB_EC3a__KY398841	0.338883	66.11
Escherichia_phage_C119__KT825490	Escherichia_phage_vB_EcoS_EASG3__MK373799	0.995839	0.42
Escherichia_phage_C119__KT825490	Escherichia_phage_vB_EcoS_G29_2__MK373798	0.548244	45.18
Escherichia_phage_C119__KT825490	Escherichia_phage_vB_EcoS_HASG4__MK373797	0.99582	0.42
Escherichia_phage_C119__KT825490	Escherichia_phage_vB_EcoS_HdH2__MK373796	0.991341	0.87
Escherichia_phage_C119__KT825490	Escherichia_phage_vB_EcoS_HdK1__MK373794	0.9675	3.25
Escherichia_phage_C119__KT825490	Escherichia_phage_vB_EcoS_HdSG1__MK373795	0.973766	2.62
Escherichia_phage_C119__KT825490	Escherichia_phage_vB_EcoS_IME253__KX130960	0.367576	63.24
Escherichia_phage_C119__KT825490	Escherichia_phage_vB_EcoS_MM01__MK373793	0.402816	59.72
Escherichia_phage_C119__KT825490	Escherichia_phage_vB_EcoS_PTXU06__MK373789	0.869106	13.09
Escherichia_phage_C119__KT825490	Escherichia_phage_vB_EcoS_VAH1__MK373792	0.988752	1.12
Escherichia_phage_C119__KT825490	Escherichia_phage_vB_EcoS_WF5505__MK373790	0.861791	13.82
Escherichia_phage_C119__KT825490	Escherichia_phage_vB_EcoS_WFI__MK373791	0.857647	14.24
Escherichia_phage_C119__KT825490	Escherichia_virus_Lambda__NC_001416	0.919365	8.06
Escherichia_phage_C119__KT825490	Escherichia_virus_vB_Eco_mar003J3__LR027389	0.988937	1.11
Escherichia_phage_C119__KT825490	Escherichia_virus_vB_Eco_mar004NP2__LR027384	0.996422	0.36
Escherichia_phage_C119__KT825490	Pantoea_phage_vB_PagS_Vid5__MG948468	0.978134	2.19
Escherichia_phage_C119__KT825490	Salmonella_phage_S131__MH370378	0.996324	0.37
Escherichia_phage_C119__KT825490	Salmonella_phage_SE1__in_Nonagvirus___KY926791	0.95333	4.67
Escherichia_phage_C119__KT825490	Shigella_phage_SSP1__KY963424	0.989095	1.09
Escherichia_phage_CAjan__KP064094	Bacteriophage_T5_like_chee130_1__MF431736	0.983765	1.62
Escherichia_phage_CAjan__KP064094	Bacteriophage_T5_like_chee24__MF431730	0.981699	1.83
Escherichia_phage_CAjan__KP064094	Bacteriophage_T5_like_pork27__MF431731	0.981756	1.82
Escherichia_phage_CAjan__KP064094	Bacteriophage_T5_like_pork29__MF431732	0.981688	1.83
Escherichia_phage_CAjan__KP064094	Bacteriophage_T5_like_poul149__MF431738	0.984622	1.54
Escherichia_phage_CAjan__KP064094	Bacteriophage_T5_like_saus111K__MF431734	0.981738	1.83
Escherichia_phage_CAjan__KP064094	Bacteriophage_T5_like_saus132__MF431737	0.984622	1.54
Escherichia_phage_CAjan__KP064094	Bacteriophage_T5_like_saus47N__MF431733	0.981715	1.83
Escherichia_phage_CAjan__KP064094	Enterobacteria_phage_JenK1__KP719134	0.528162	47.18
Escherichia_phage_CAjan__KP064094	Enterobacteria_phage_JenP1__KP719132	0.538256	46.17
Escherichia_phage_CAjan__KP064094	Enterobacteria_phage_JenP2__KP719133	0.537588	46.24
Escherichia_phage_CAjan__KP064094	Escherichia_phage_APCEc03__KR422353	0.981183	1.88
Escherichia_phage_CAjan__KP064094	Escherichia_phage_C119__KT825490	0.966614	3.34
Escherichia_phage_CAjan__KP064094	Escherichia_phage_DTL__MG050172	0.963179	3.68
Escherichia_phage_CAjan__KP064094	Escherichia_phage_Envy__KX534335	0.960956	3.9
Escherichia_phage_CAjan__KP064094	Escherichia_phage_Gluttony__KX534336	0.965733	3.43
Escherichia_phage_CAjan__KP064094	Escherichia_phage_Gostya9__MH203051	0.980333	1.97
Escherichia_phage_CAjan__KP064094	Escherichia_phage_JMPW1__KU194206	0.973262	2.67
Escherichia_phage_CAjan__KP064094	Escherichia_phage_Lust__KX534338	0.964735	3.53
Escherichia_phage_CAjan__KP064094	Escherichia_phage_OSYSP__MF402939	0.977124	2.29
Escherichia_phage_CAjan__KP064094	Escherichia_phage_Pride__KX534341	0.965892	3.41
Escherichia_phage_CAjan__KP064094	Escherichia_phage_slur01__LN881725	0.103764	89.62
Escherichia_phage_CAjan__KP064094	Escherichia_phage_slur05__LN881730	0.961551	3.84
Escherichia_phage_CAjan__KP064094	Escherichia_phage_slur06__LN881731	0.961684	3.83
Escherichia_phage_CAjan__KP064094	Escherichia_phage_slur09__LN887948	0.978321	2.17
Escherichia_phage_CAjan__KP064094	Escherichia_phage_vB_Eco_SLUR25__LT907986	0.110687	88.93
Escherichia_phage_CAjan__KP064094	Escherichia_phage_vB_Eco_SLUR26__LR025198	0.0997984	90.02
Escherichia_phage_CAjan__KP064094	Escherichia_phage_vB_Eco_SLUR63__LR025196	0.107785	89.22
Escherichia_phage_CAjan__KP064094	Escherichia_phage_vB_Eco_SLUR75__LR025197	0.0979042	90.21
Escherichia_phage_CAjan__KP064094	Escherichia_phage_vB_Eco_SLUR76__LR025195	0.0997984	90.02
Escherichia_phage_CAjan__KP064094	Escherichia_phage_vB_Eco_swan01__LT841304	0.970379	2.96
Escherichia_phage_CAjan__KP064094	Escherichia_phage_vB_Ecos_CEB_EC3a__KY398841	0.959106	4.09
Escherichia_phage_CAjan__KP064094	Escherichia_phage_vB_EcoS_EASG3__MK373799	0.981895	1.81
Escherichia_phage_CAjan__KP064094	Escherichia_phage_vB_EcoS_G29_2__MK373798	0.941362	5.86
Escherichia_phage_CAjan__KP064094	Escherichia_phage_vB_EcoS_HASG4__MK373797	0.981819	1.82
Escherichia_phage_CAjan__KP064094	Escherichia_phage_vB_EcoS_HdH2__MK373796	0.980251	1.97
Escherichia_phage_CAjan__KP064094	Escherichia_phage_vB_EcoS_HdK1__MK373794	0.55498	44.5
Escherichia_phage_CAjan__KP064094	Escherichia_phage_vB_EcoS_HdSG1__MK373795	0.538723	46.13
Escherichia_phage_CAjan__KP064094	Escherichia_phage_vB_EcoS_IME253__KX130960	0.966791	3.32
Escherichia_phage_CAjan__KP064094	Escherichia_phage_vB_EcoS_MM01__MK373793	0.960995	3.9
Escherichia_phage_CAjan__KP064094	Escherichia_phage_vB_EcoS_PTXU06__MK373789	0.966205	3.38
Escherichia_phage_CAjan__KP064094	Escherichia_phage_vB_EcoS_VAH1__MK373792	0.982141	1.79
Escherichia_phage_CAjan__KP064094	Escherichia_phage_vB_EcoS_WF5505__MK373790	0.967381	3.26
Escherichia_phage_CAjan__KP064094	Escherichia_phage_vB_EcoS_WFI__MK373791	0.961266	3.87
Escherichia_phage_CAjan__KP064094	Escherichia_virus_Lambda__NC_001416	0.982813	1.72
Escherichia_phage_CAjan__KP064094	Escherichia_virus_vB_Eco_mar003J3__LR027389	0.981369	1.86
Escherichia_phage_CAjan__KP064094	Escherichia_virus_vB_Eco_mar004NP2__LR027384	0.977282	2.27
Escherichia_phage_CAjan__KP064094	Klebsiella_phage_1513__KP658157	0.986786	1.32
Escherichia_phage_CAjan__KP064094	Klebsiella_phage_KLPN1__KR262148	0.972086	2.79
Escherichia_phage_CAjan__KP064094	Klebsiella_phage_PKP126__KR269719	0.974518	2.55
Escherichia_phage_CAjan__KP064094	Klebsiella_phage_Sushi__KT001920	0.970906	2.91
Escherichia_phage_CAjan__KP064094	Pantoea_phage_vB_PagS_Vid5__MG948468	0.590996	40.9
Escherichia_phage_CAjan__KP064094	Salmonella_phage_S131__MH370378	0.977297	2.27
Escherichia_phage_CAjan__KP064094	Salmonella_phage_SE1__in_Nonagvirus___KY926791	0.53031	46.97
Escherichia_phage_CAjan__KP064094	Shigella_phage_SSP1__KY963424	0.97794	2.21
Escherichia_phage_DTL__MG050172	Escherichia_phage_Gostya9__MH203051	0.986364	1.36
Escherichia_phage_DTL__MG050172	Escherichia_phage_vB_EcoS_EASG3__MK373799	0.994123	0.59
Escherichia_phage_DTL__MG050172	Escherichia_phage_vB_EcoS_G29_2__MK373798	0.527615	47.24
Escherichia_phage_DTL__MG050172	Escherichia_phage_vB_EcoS_HASG4__MK373797	0.994095	0.59
Escherichia_phage_DTL__MG050172	Escherichia_phage_vB_EcoS_HdH2__MK373796	0.984511	1.55
Escherichia_phage_DTL__MG050172	Escherichia_phage_vB_EcoS_HdK1__MK373794	0.971012	2.9
Escherichia_phage_DTL__MG050172	Escherichia_phage_vB_EcoS_HdSG1__MK373795	0.975795	2.42
Escherichia_phage_DTL__MG050172	Escherichia_phage_vB_EcoS_MM01__MK373793	0.300153	69.98
Escherichia_phage_DTL__MG050172	Escherichia_phage_vB_EcoS_PTXU06__MK373789	0.869664	13.03
Escherichia_phage_DTL__MG050172	Escherichia_phage_vB_EcoS_VAH1__MK373792	0.983044	1.7
Escherichia_phage_DTL__MG050172	Escherichia_phage_vB_EcoS_WF5505__MK373790	0.868153	13.18
Escherichia_phage_DTL__MG050172	Escherichia_phage_vB_EcoS_WFI__MK373791	0.866026	13.4
Escherichia_phage_DTL__MG050172	Escherichia_virus_Lambda__NC_001416	0.927424	7.26
Escherichia_phage_DTL__MG050172	Pantoea_phage_vB_PagS_Vid5__MG948468	0.969943	3.01
Escherichia_phage_DTL__MG050172	Salmonella_phage_S131__MH370378	0.994413	0.56
Escherichia_phage_EK99P_1__KM233151	Bacteriophage_T5_like_chee130_1__MF431736	0.992185	0.78
Escherichia_phage_EK99P_1__KM233151	Bacteriophage_T5_like_chee24__MF431730	0.992636	0.74
Escherichia_phage_EK99P_1__KM233151	Bacteriophage_T5_like_pork27__MF431731	0.992661	0.73
Escherichia_phage_EK99P_1__KM233151	Bacteriophage_T5_like_pork29__MF431732	0.992631	0.74
Escherichia_phage_EK99P_1__KM233151	Bacteriophage_T5_like_poul149__MF431738	0.992191	0.78
Escherichia_phage_EK99P_1__KM233151	Bacteriophage_T5_like_saus111K__MF431734	0.992653	0.73
Escherichia_phage_EK99P_1__KM233151	Bacteriophage_T5_like_saus132__MF431737	0.992191	0.78
Escherichia_phage_EK99P_1__KM233151	Bacteriophage_T5_like_saus47N__MF431733	0.992643	0.74
Escherichia_phage_EK99P_1__KM233151	Citrobacter_virus_Stevie__KM236241	0.833523	16.65
Escherichia_phage_EK99P_1__KM233151	Enterobacteria_phage_DT571_2__KM979355	0.992825	0.72
Escherichia_phage_EK99P_1__KM233151	Enterobacteria_phage_JenK1__KP719134	0.972992	2.7
Escherichia_phage_EK99P_1__KM233151	Enterobacteria_phage_JenP1__KP719132	0.971452	2.85
Escherichia_phage_EK99P_1__KM233151	Enterobacteria_phage_JenP2__KP719133	0.970667	2.93
Escherichia_phage_EK99P_1__KM233151	Escherichia_phage_APCEc03__KR422353	0.987243	1.28
Escherichia_phage_EK99P_1__KM233151	Escherichia_phage_C119__KT825490	0.847968	15.2
Escherichia_phage_EK99P_1__KM233151	Escherichia_phage_CAjan__KP064094	0.971205	2.88
Escherichia_phage_EK99P_1__KM233151	Escherichia_phage_DTL__MG050172	0.844041	15.6
Escherichia_phage_EK99P_1__KM233151	Escherichia_phage_Envy__KX534335	0.13427	86.57
Escherichia_phage_EK99P_1__KM233151	Escherichia_phage_Gluttony__KX534336	0.121082	87.89
Escherichia_phage_EK99P_1__KM233151	Escherichia_phage_Gostya9__MH203051	0.995625	0.44
Escherichia_phage_EK99P_1__KM233151	Escherichia_phage_JMPW1__KU194206	0.843772	15.62
Escherichia_phage_EK99P_1__KM233151	Escherichia_phage_Lust__KX534338	0.160381	83.96
Escherichia_phage_EK99P_1__KM233151	Escherichia_phage_OSYSP__MF402939	0.992964	0.7
Escherichia_phage_EK99P_1__KM233151	Escherichia_phage_Pride__KX534341	0.127846	87.22
Escherichia_phage_EK99P_1__KM233151	Escherichia_phage_Seurat__KM236243	0.97137	2.86
Escherichia_phage_EK99P_1__KM233151	Escherichia_phage_slur01__LN881725	0.971767	2.82
Escherichia_phage_EK99P_1__KM233151	Escherichia_phage_slur05__LN881730	0.102027	89.8
Escherichia_phage_EK99P_1__KM233151	Escherichia_phage_slur06__LN881731	0.0926008	90.74
Escherichia_phage_EK99P_1__KM233151	Escherichia_phage_slur09__LN887948	0.99124	0.88
Escherichia_phage_EK99P_1__KM233151	Escherichia_phage_vB_Eco_SLUR25__LT907986	0.967873	3.21
Escherichia_phage_EK99P_1__KM233151	Escherichia_phage_vB_Eco_SLUR26__LR025198	0.966882	3.31
Escherichia_phage_EK99P_1__KM233151	Escherichia_phage_vB_Eco_SLUR63__LR025196	0.967903	3.21
Escherichia_phage_EK99P_1__KM233151	Escherichia_phage_vB_Eco_SLUR75__LR025197	0.964068	3.59
Escherichia_phage_EK99P_1__KM233151	Escherichia_phage_vB_Eco_SLUR76__LR025195	0.966882	3.31
Escherichia_phage_EK99P_1__KM233151	Escherichia_phage_vB_Eco_swan01__LT841304	0.857528	14.25
Escherichia_phage_EK99P_1__KM233151	Escherichia_phage_vB_Ecos_CEB_EC3a__KY398841	0.832635	16.74
Escherichia_phage_EK99P_1__KM233151	Escherichia_phage_vB_EcoS_EASG3__MK373799	0.989218	1.08
Escherichia_phage_EK99P_1__KM233151	Escherichia_phage_vB_EcoS_G29_2__MK373798	0.860841	13.92
Escherichia_phage_EK99P_1__KM233151	Escherichia_phage_vB_EcoS_HASG4__MK373797	0.989168	1.08
Escherichia_phage_EK99P_1__KM233151	Escherichia_phage_vB_EcoS_HdH2__MK373796	0.996296	0.37
Escherichia_phage_EK99P_1__KM233151	Escherichia_phage_vB_EcoS_HdK1__MK373794	0.973138	2.69
Escherichia_phage_EK99P_1__KM233151	Escherichia_phage_vB_EcoS_HdSG1__MK373795	0.973463	2.65
Escherichia_phage_EK99P_1__KM233151	Escherichia_phage_vB_EcoS_IME253__KX130960	0.857536	14.25
Escherichia_phage_EK99P_1__KM233151	Escherichia_phage_vB_EcoS_MM01__MK373793	0.848955	15.1
Escherichia_phage_EK99P_1__KM233151	Escherichia_phage_vB_EcoS_PTXU06__MK373789	0.137927	86.21
Escherichia_phage_EK99P_1__KM233151	Escherichia_phage_vB_EcoS_VAH1__MK373792	0.9931	0.69
Escherichia_phage_EK99P_1__KM233151	Escherichia_phage_vB_EcoS_WF5505__MK373790	0.136928	86.31
Escherichia_phage_EK99P_1__KM233151	Escherichia_phage_vB_EcoS_WFI__MK373791	0.113569	88.64
Escherichia_phage_EK99P_1__KM233151	Escherichia_phage_YD_2008.s__KM896878	0.161894	83.81
Escherichia_phage_EK99P_1__KM233151	Escherichia_virus_DT57C__KM979354	0.996574	0.34
Escherichia_phage_EK99P_1__KM233151	Escherichia_virus_Lambda__NC_001416	0.925285	7.47
Escherichia_phage_EK99P_1__KM233151	Escherichia_virus_vB_Eco_mar003J3__LR027389	0.994566	0.54
Escherichia_phage_EK99P_1__KM233151	Escherichia_virus_vB_Eco_mar004NP2__LR027384	0.993795	0.62
Escherichia_phage_EK99P_1__KM233151	Klebsiella_phage_1513__KP658157	0.891694	10.83
Escherichia_phage_EK99P_1__KM233151	Klebsiella_phage_KLPN1__KR262148	0.855031	14.5
Escherichia_phage_EK99P_1__KM233151	Klebsiella_phage_PKP126__KR269719	0.854253	14.57
Escherichia_phage_EK99P_1__KM233151	Klebsiella_phage_Sushi__KT001920	0.84905	15.09
Escherichia_phage_EK99P_1__KM233151	Pantoea_phage_vB_PagS_Vid5__MG948468	0.977599	2.24
Escherichia_phage_EK99P_1__KM233151	Salmonella_phage_S131__MH370378	0.990119	0.99
Escherichia_phage_EK99P_1__KM233151	Salmonella_phage_SE1__in_Nonagvirus___KY926791	0.945556	5.44
Escherichia_phage_EK99P_1__KM233151	Shigella_phage_SSP1__KY963424	0.99045	0.96
Escherichia_phage_Envy__KX534335	Bacteriophage_T5_like_chee130_1__MF431736	0.993932	0.61
Escherichia_phage_Envy__KX534335	Bacteriophage_T5_like_chee24__MF431730	0.992297	0.77
Escherichia_phage_Envy__KX534335	Bacteriophage_T5_like_pork27__MF431731	0.992323	0.77
Escherichia_phage_Envy__KX534335	Bacteriophage_T5_like_pork29__MF431732	0.992292	0.77
Escherichia_phage_Envy__KX534335	Bacteriophage_T5_like_poul149__MF431738	0.995142	0.49
Escherichia_phage_Envy__KX534335	Bacteriophage_T5_like_saus111K__MF431734	0.992315	0.77
Escherichia_phage_Envy__KX534335	Bacteriophage_T5_like_saus132__MF431737	0.995142	0.49
Escherichia_phage_Envy__KX534335	Bacteriophage_T5_like_saus47N__MF431733	0.992304	0.77
Escherichia_phage_Envy__KX534335	Escherichia_phage_DTL__MG050172	0.883494	11.65
Escherichia_phage_Envy__KX534335	Escherichia_phage_Gluttony__KX534336	0.0531222	94.69
Escherichia_phage_Envy__KX534335	Escherichia_phage_Gostya9__MH203051	0.991222	0.88
Escherichia_phage_Envy__KX534335	Escherichia_phage_Lust__KX534338	0.0816683	91.83
Escherichia_phage_Envy__KX534335	Escherichia_phage_OSYSP__MF402939	0.987042	1.3
Escherichia_phage_Envy__KX534335	Escherichia_phage_Pride__KX534341	0.0533758	94.66
Escherichia_phage_Envy__KX534335	Escherichia_phage_slur01__LN881725	0.967942	3.21
Escherichia_phage_Envy__KX534335	Escherichia_phage_slur05__LN881730	0.129574	87.04
Escherichia_phage_Envy__KX534335	Escherichia_phage_slur06__LN881731	0.123516	87.65
Escherichia_phage_Envy__KX534335	Escherichia_phage_slur09__LN887948	0.994537	0.55
Escherichia_phage_Envy__KX534335	Escherichia_phage_vB_Eco_SLUR25__LT907986	0.964302	3.57
Escherichia_phage_Envy__KX534335	Escherichia_phage_vB_Eco_SLUR26__LR025198	0.969892	3.01
Escherichia_phage_Envy__KX534335	Escherichia_phage_vB_Eco_SLUR63__LR025196	0.964334	3.57
Escherichia_phage_Envy__KX534335	Escherichia_phage_vB_Eco_SLUR75__LR025197	0.971275	2.87
Escherichia_phage_Envy__KX534335	Escherichia_phage_vB_Eco_SLUR76__LR025195	0.969892	3.01
Escherichia_phage_Envy__KX534335	Escherichia_phage_vB_Eco_swan01__LT841304	0.859526	14.05
Escherichia_phage_Envy__KX534335	Escherichia_phage_vB_Ecos_CEB_EC3a__KY398841	0.876884	12.31
Escherichia_phage_Envy__KX534335	Escherichia_phage_vB_EcoS_EASG3__MK373799	0.993732	0.63
Escherichia_phage_Envy__KX534335	Escherichia_phage_vB_EcoS_G29_2__MK373798	0.837003	16.3
Escherichia_phage_Envy__KX534335	Escherichia_phage_vB_EcoS_HASG4__MK373797	0.993703	0.63
Escherichia_phage_Envy__KX534335	Escherichia_phage_vB_EcoS_HdH2__MK373796	0.987599	1.24
Escherichia_phage_Envy__KX534335	Escherichia_phage_vB_EcoS_HdK1__MK373794	0.973103	2.69
Escherichia_phage_Envy__KX534335	Escherichia_phage_vB_EcoS_HdSG1__MK373795	0.973784	2.62
Escherichia_phage_Envy__KX534335	Escherichia_phage_vB_EcoS_MM01__MK373793	0.827998	17.2
Escherichia_phage_Envy__KX534335	Escherichia_phage_vB_EcoS_PTXU06__MK373789	0.127517	87.25
Escherichia_phage_Envy__KX534335	Escherichia_phage_vB_EcoS_VAH1__MK373792	0.997152	0.28
Escherichia_phage_Envy__KX534335	Escherichia_phage_vB_EcoS_WF5505__MK373790	0.153139	84.69
Escherichia_phage_Envy__KX534335	Escherichia_phage_vB_EcoS_WFI__MK373791	0.134737	86.53
Escherichia_phage_Envy__KX534335	Escherichia_virus_Lambda__NC_001416	0.928806	7.12
Escherichia_phage_Envy__KX534335	Escherichia_virus_vB_Eco_mar003J3__LR027389	0.98323	1.68
Escherichia_phage_Envy__KX534335	Escherichia_virus_vB_Eco_mar004NP2__LR027384	0.978555	2.14
Escherichia_phage_Envy__KX534335	Pantoea_phage_vB_PagS_Vid5__MG948468	0.977209	2.28
Escherichia_phage_Envy__KX534335	Salmonella_phage_S131__MH370378	0.993492	0.65
Escherichia_phage_Envy__KX534335	Salmonella_phage_SE1__in_Nonagvirus___KY926791	0.968862	3.11
Escherichia_phage_Envy__KX534335	Shigella_phage_SSP1__KY963424	0.992204	0.78
Escherichia_phage_Gluttony__KX534336	Bacteriophage_T5_like_chee130_1__MF431736	0.995347	0.47
Escherichia_phage_Gluttony__KX534336	Bacteriophage_T5_like_chee24__MF431730	0.992498	0.75
Escherichia_phage_Gluttony__KX534336	Bacteriophage_T5_like_pork27__MF431731	0.992524	0.75
Escherichia_phage_Gluttony__KX534336	Bacteriophage_T5_like_pork29__MF431732	0.992493	0.75
Escherichia_phage_Gluttony__KX534336	Bacteriophage_T5_like_poul149__MF431738	0.995283	0.47
Escherichia_phage_Gluttony__KX534336	Bacteriophage_T5_like_saus111K__MF431734	0.992516	0.75
Escherichia_phage_Gluttony__KX534336	Bacteriophage_T5_like_saus132__MF431737	0.995283	0.47
Escherichia_phage_Gluttony__KX534336	Bacteriophage_T5_like_saus47N__MF431733	0.992505	0.75
Escherichia_phage_Gluttony__KX534336	Escherichia_phage_DTL__MG050172	0.865331	13.47
Escherichia_phage_Gluttony__KX534336	Escherichia_phage_Gostya9__MH203051	0.994319	0.57
Escherichia_phage_Gluttony__KX534336	Escherichia_phage_Lust__KX534338	0.0410195	95.9
Escherichia_phage_Gluttony__KX534336	Escherichia_phage_OSYSP__MF402939	0.988438	1.16
Escherichia_phage_Gluttony__KX534336	Escherichia_phage_Pride__KX534341	0.0131975	98.68
Escherichia_phage_Gluttony__KX534336	Escherichia_phage_slur01__LN881725	0.969577	3.04
Escherichia_phage_Gluttony__KX534336	Escherichia_phage_slur05__LN881730	0.115908	88.41
Escherichia_phage_Gluttony__KX534336	Escherichia_phage_slur06__LN881731	0.109315	89.07
Escherichia_phage_Gluttony__KX534336	Escherichia_phage_slur09__LN887948	0.991455	0.85
Escherichia_phage_Gluttony__KX534336	Escherichia_phage_vB_Eco_SLUR25__LT907986	0.967163	3.28
Escherichia_phage_Gluttony__KX534336	Escherichia_phage_vB_Eco_SLUR26__LR025198	0.972617	2.74
Escherichia_phage_Gluttony__KX534336	Escherichia_phage_vB_Eco_SLUR63__LR025196	0.967193	3.28
Escherichia_phage_Gluttony__KX534336	Escherichia_phage_vB_Eco_SLUR75__LR025197	0.973345	2.67
Escherichia_phage_Gluttony__KX534336	Escherichia_phage_vB_Eco_SLUR76__LR025195	0.972617	2.74
Escherichia_phage_Gluttony__KX534336	Escherichia_phage_vB_Eco_swan01__LT841304	0.857369	14.26
Escherichia_phage_Gluttony__KX534336	Escherichia_phage_vB_Ecos_CEB_EC3a__KY398841	0.858606	14.14
Escherichia_phage_Gluttony__KX534336	Escherichia_phage_vB_EcoS_EASG3__MK373799	0.992615	0.74
Escherichia_phage_Gluttony__KX534336	Escherichia_phage_vB_EcoS_G29_2__MK373798	0.836197	16.38
Escherichia_phage_Gluttony__KX534336	Escherichia_phage_vB_EcoS_HASG4__MK373797	0.992581	0.74
Escherichia_phage_Gluttony__KX534336	Escherichia_phage_vB_EcoS_HdH2__MK373796	0.993064	0.69
Escherichia_phage_Gluttony__KX534336	Escherichia_phage_vB_EcoS_HdK1__MK373794	0.976227	2.38
Escherichia_phage_Gluttony__KX534336	Escherichia_phage_vB_EcoS_HdSG1__MK373795	0.974413	2.56
Escherichia_phage_Gluttony__KX534336	Escherichia_phage_vB_EcoS_MM01__MK373793	0.827415	17.26
Escherichia_phage_Gluttony__KX534336	Escherichia_phage_vB_EcoS_PTXU06__MK373789	0.120493	87.95
Escherichia_phage_Gluttony__KX534336	Escherichia_phage_vB_EcoS_VAH1__MK373792	0.997132	0.29
Escherichia_phage_Gluttony__KX534336	Escherichia_phage_vB_EcoS_WF5505__MK373790	0.147832	85.22
Escherichia_phage_Gluttony__KX534336	Escherichia_phage_vB_EcoS_WFI__MK373791	0.132917	86.71
Escherichia_phage_Gluttony__KX534336	Escherichia_virus_Lambda__NC_001416	0.928871	7.11
Escherichia_phage_Gluttony__KX534336	Escherichia_virus_vB_Eco_mar003J3__LR027389	0.994317	0.57
Escherichia_phage_Gluttony__KX534336	Escherichia_virus_vB_Eco_mar004NP2__LR027384	0.989838	1.02
Escherichia_phage_Gluttony__KX534336	Pantoea_phage_vB_PagS_Vid5__MG948468	0.976459	2.35
Escherichia_phage_Gluttony__KX534336	Salmonella_phage_S131__MH370378	0.992812	0.72
Escherichia_phage_Gluttony__KX534336	Salmonella_phage_SE1__in_Nonagvirus___KY926791	0.969732	3.03
Escherichia_phage_Gluttony__KX534336	Shigella_phage_SSP1__KY963424	0.992644	0.74
Escherichia_phage_Gostya9__MH203051	Escherichia_phage_vB_EcoS_EASG3__MK373799	0.209514	79.05
Escherichia_phage_Gostya9__MH203051	Escherichia_phage_vB_EcoS_G29_2__MK373798	0.992496	0.75
Escherichia_phage_Gostya9__MH203051	Escherichia_phage_vB_EcoS_HASG4__MK373797	0.211317	78.87
Escherichia_phage_Gostya9__MH203051	Escherichia_phage_vB_EcoS_HdH2__MK373796	0.207479	79.25
Escherichia_phage_Gostya9__MH203051	Escherichia_phage_vB_EcoS_HdK1__MK373794	0.983908	1.61
Escherichia_phage_Gostya9__MH203051	Escherichia_phage_vB_EcoS_HdSG1__MK373795	0.987903	1.21
Escherichia_phage_Gostya9__MH203051	Escherichia_phage_vB_EcoS_MM01__MK373793	0.992468	0.75
Escherichia_phage_Gostya9__MH203051	Escherichia_phage_vB_EcoS_PTXU06__MK373789	0.992592	0.74
Escherichia_phage_Gostya9__MH203051	Escherichia_phage_vB_EcoS_VAH1__MK373792	0.228677	77.13
Escherichia_phage_Gostya9__MH203051	Escherichia_phage_vB_EcoS_WF5505__MK373790	0.991824	0.82
Escherichia_phage_Gostya9__MH203051	Escherichia_phage_vB_EcoS_WFI__MK373791	0.996221	0.38
Escherichia_phage_Gostya9__MH203051	Escherichia_virus_Lambda__NC_001416	0.991588	0.84
Escherichia_phage_Gostya9__MH203051	Salmonella_phage_S131__MH370378	0.183945	81.61
Escherichia_phage_HK578__JQ086375	Bacteriophage_T5_like_chee130_1__MF431736	0.993338	0.67
Escherichia_phage_HK578__JQ086375	Bacteriophage_T5_like_chee24__MF431730	0.990745	0.93
Escherichia_phage_HK578__JQ086375	Bacteriophage_T5_like_pork27__MF431731	0.990776	0.92
Escherichia_phage_HK578__JQ086375	Bacteriophage_T5_like_pork29__MF431732	0.990739	0.93
Escherichia_phage_HK578__JQ086375	Bacteriophage_T5_like_poul149__MF431738	0.99435	0.56
Escherichia_phage_HK578__JQ086375	Bacteriophage_T5_like_saus111K__MF431734	0.990766	0.92
Escherichia_phage_HK578__JQ086375	Bacteriophage_T5_like_saus132__MF431737	0.99435	0.56
Escherichia_phage_HK578__JQ086375	Bacteriophage_T5_like_saus47N__MF431733	0.990753	0.92
Escherichia_phage_HK578__JQ086375	Citrobacter_virus_Stevie__KM236241	0.839167	16.08
Escherichia_phage_HK578__JQ086375	Enterobacteria_phage_9g__KJ419279	0.967378	3.26
Escherichia_phage_HK578__JQ086375	Enterobacteria_phage_DT571_2__KM979355	0.991553	0.84
Escherichia_phage_HK578__JQ086375	Enterobacteria_phage_JenK1__KP719134	0.969619	3.04
Escherichia_phage_HK578__JQ086375	Enterobacteria_phage_JenP1__KP719132	0.972994	2.7
Escherichia_phage_HK578__JQ086375	Enterobacteria_phage_JenP2__KP719133	0.972062	2.79
Escherichia_phage_HK578__JQ086375	Enterobacteria_phage_vB_EcoS_Rogue1__JQ182736	0.847653	15.23
Escherichia_phage_HK578__JQ086375	Escherichia_phage_ADB_2__JX912252	0.859989	14
Escherichia_phage_HK578__JQ086375	Escherichia_phage_APCEc03__KR422353	0.994532	0.55
Escherichia_phage_HK578__JQ086375	Escherichia_phage_C119__KT825490	0.858037	14.2
Escherichia_phage_HK578__JQ086375	Escherichia_phage_CAjan__KP064094	0.960971	3.9
Escherichia_phage_HK578__JQ086375	Escherichia_phage_DTL__MG050172	0.840404	15.96
Escherichia_phage_HK578__JQ086375	Escherichia_phage_EK99P_1__KM233151	0.144336	85.57
Escherichia_phage_HK578__JQ086375	Escherichia_phage_Envy__KX534335	0.160316	83.97
Escherichia_phage_HK578__JQ086375	Escherichia_phage_Gluttony__KX534336	0.148924	85.11
Escherichia_phage_HK578__JQ086375	Escherichia_phage_Gostya9__MH203051	0.992494	0.75
Escherichia_phage_HK578__JQ086375	Escherichia_phage_HK629__JQ182735	0.920919	7.91
Escherichia_phage_HK578__JQ086375	Escherichia_phage_HK630__JQ086376	0.920367	7.96
Escherichia_phage_HK578__JQ086375	Escherichia_phage_JMPW1__KU194206	0.846708	15.33
Escherichia_phage_HK578__JQ086375	Escherichia_phage_Lust__KX534338	0.177652	82.23
Escherichia_phage_HK578__JQ086375	Escherichia_phage_OSYSP__MF402939	0.993478	0.65
Escherichia_phage_HK578__JQ086375	Escherichia_phage_Pride__KX534341	0.149209	85.08
Escherichia_phage_HK578__JQ086375	Escherichia_phage_Seurat__KM236243	0.9653	3.47
Escherichia_phage_HK578__JQ086375	Escherichia_phage_slur01__LN881725	0.960768	3.92
Escherichia_phage_HK578__JQ086375	Escherichia_phage_slur05__LN881730	0.132535	86.75
Escherichia_phage_HK578__JQ086375	Escherichia_phage_slur06__LN881731	0.126513	87.35
Escherichia_phage_HK578__JQ086375	Escherichia_phage_slur09__LN887948	0.990069	0.99
Escherichia_phage_HK578__JQ086375	Escherichia_phage_vB_Eco_SLUR25__LT907986	0.966869	3.31
Escherichia_phage_HK578__JQ086375	Escherichia_phage_vB_Eco_SLUR26__LR025198	0.963901	3.61
Escherichia_phage_HK578__JQ086375	Escherichia_phage_vB_Eco_SLUR63__LR025196	0.9669	3.31
Escherichia_phage_HK578__JQ086375	Escherichia_phage_vB_Eco_SLUR75__LR025197	0.966139	3.39
Escherichia_phage_HK578__JQ086375	Escherichia_phage_vB_Eco_SLUR76__LR025195	0.963901	3.61
Escherichia_phage_HK578__JQ086375	Escherichia_phage_vB_Eco_swan01__LT841304	0.849566	15.04
Escherichia_phage_HK578__JQ086375	Escherichia_phage_vB_EcoS_AHP42__KF771237	0.854275	14.57
Escherichia_phage_HK578__JQ086375	Escherichia_phage_vB_EcoS_AHS24__KF771238	0.847455	15.25
Escherichia_phage_HK578__JQ086375	Escherichia_phage_vB_EcoS_AKS96__KF771239	0.848068	15.19
Escherichia_phage_HK578__JQ086375	Escherichia_phage_vB_Ecos_CEB_EC3a__KY398841	0.840444	15.96
Escherichia_phage_HK578__JQ086375	Escherichia_phage_vB_EcoS_EASG3__MK373799	0.994955	0.5
Escherichia_phage_HK578__JQ086375	Escherichia_phage_vB_EcoS_FFH1__KJ190157	0.994575	0.54
Escherichia_phage_HK578__JQ086375	Escherichia_phage_vB_EcoS_G29_2__MK373798	0.856745	14.33
Escherichia_phage_HK578__JQ086375	Escherichia_phage_vB_EcoS_HASG4__MK373797	0.994931	0.51
Escherichia_phage_HK578__JQ086375	Escherichia_phage_vB_EcoS_HdH2__MK373796	0.991397	0.86
Escherichia_phage_HK578__JQ086375	Escherichia_phage_vB_EcoS_HdK1__MK373794	0.968515	3.15
Escherichia_phage_HK578__JQ086375	Escherichia_phage_vB_EcoS_HdSG1__MK373795	0.970808	2.92
Escherichia_phage_HK578__JQ086375	Escherichia_phage_vB_EcoS_IME253__KX130960	0.85633	14.37
Escherichia_phage_HK578__JQ086375	Escherichia_phage_vB_EcoS_MM01__MK373793	0.848531	15.15
Escherichia_phage_HK578__JQ086375	Escherichia_phage_vB_EcoS_PTXU06__MK373789	0.150768	84.92
Escherichia_phage_HK578__JQ086375	Escherichia_phage_vB_EcoS_VAH1__MK373792	0.991277	0.87
Escherichia_phage_HK578__JQ086375	Escherichia_phage_vB_EcoS_WF5505__MK373790	0.163678	83.63
Escherichia_phage_HK578__JQ086375	Escherichia_phage_vB_EcoS_WFI__MK373791	0.141564	85.84
Escherichia_phage_HK578__JQ086375	Escherichia_phage_YD_2008.s__KM896878	0.186622	81.34
Escherichia_phage_HK578__JQ086375	Escherichia_virus_DT57C__KM979354	0.991539	0.85
Escherichia_phage_HK578__JQ086375	Escherichia_virus_JL1__JX865427	0.126121	87.39
Escherichia_phage_HK578__JQ086375	Escherichia_virus_KP26__KC579452	0.858366	14.16
Escherichia_phage_HK578__JQ086375	Escherichia_virus_Lambda__NC_001416	0.923892	7.61
Escherichia_phage_HK578__JQ086375	Escherichia_virus_vB_Eco_mar003J3__LR027389	0.994004	0.6
Escherichia_phage_HK578__JQ086375	Escherichia_virus_vB_Eco_mar004NP2__LR027384	0.991385	0.86
Escherichia_phage_HK578__JQ086375	Klebsiella_phage_1513__KP658157	0.893202	10.68
Escherichia_phage_HK578__JQ086375	Klebsiella_phage_KLPN1__KR262148	0.865557	13.44
Escherichia_phage_HK578__JQ086375	Klebsiella_phage_PKP126__KR269719	0.852717	14.73
Escherichia_phage_HK578__JQ086375	Klebsiella_phage_Sushi__KT001920	0.845502	15.45
Escherichia_phage_HK578__JQ086375	Pantoea_phage_vB_PagS_Vid5__MG948468	0.977413	2.26
Escherichia_phage_HK578__JQ086375	Salmonella_phage_S131__MH370378	0.988496	1.15
Escherichia_phage_HK578__JQ086375	Salmonella_phage_SE1__in_Nonagvirus___KY926791	0.954291	4.57
Escherichia_phage_HK578__JQ086375	Shigella_phage_pSf_1__KC710998	0.83843	16.16
Escherichia_phage_HK578__JQ086375	Shigella_phage_SSP1__KY963424	0.99071	0.93
Escherichia_phage_HK629__JQ182735	Bacteriophage_T5_like_chee130_1__MF431736	0.98947	1.05
Escherichia_phage_HK629__JQ182735	Bacteriophage_T5_like_chee24__MF431730	1	0
Escherichia_phage_HK629__JQ182735	Bacteriophage_T5_like_pork27__MF431731	1	0
Escherichia_phage_HK629__JQ182735	Bacteriophage_T5_like_pork29__MF431732	1	0
Escherichia_phage_HK629__JQ182735	Bacteriophage_T5_like_poul149__MF431738	0.989595	1.04
Escherichia_phage_HK629__JQ182735	Bacteriophage_T5_like_saus111K__MF431734	1	0
Escherichia_phage_HK629__JQ182735	Bacteriophage_T5_like_saus132__MF431737	0.989595	1.04
Escherichia_phage_HK629__JQ182735	Bacteriophage_T5_like_saus47N__MF431733	1	0
Escherichia_phage_HK629__JQ182735	Citrobacter_virus_Stevie__KM236241	0.932048	6.8
Escherichia_phage_HK629__JQ182735	Enterobacteria_phage_9g__KJ419279	0.954654	4.53
Escherichia_phage_HK629__JQ182735	Enterobacteria_phage_DT571_2__KM979355	0.99667	0.33
Escherichia_phage_HK629__JQ182735	Enterobacteria_phage_JenK1__KP719134	0.952434	4.76
Escherichia_phage_HK629__JQ182735	Enterobacteria_phage_JenP1__KP719132	0.980937	1.91
Escherichia_phage_HK629__JQ182735	Enterobacteria_phage_JenP2__KP719133	0.985616	1.44
Escherichia_phage_HK629__JQ182735	Enterobacteria_phage_vB_EcoS_Rogue1__JQ182736	0.907132	9.29
Escherichia_phage_HK629__JQ182735	Escherichia_phage_ADB_2__JX912252	0.921029	7.9
Escherichia_phage_HK629__JQ182735	Escherichia_phage_APCEc03__KR422353	0.989873	1.01
Escherichia_phage_HK629__JQ182735	Escherichia_phage_C119__KT825490	0.901692	9.83
Escherichia_phage_HK629__JQ182735	Escherichia_phage_CAjan__KP064094	0.97879	2.12
Escherichia_phage_HK629__JQ182735	Escherichia_phage_DTL__MG050172	0.914185	8.58
Escherichia_phage_HK629__JQ182735	Escherichia_phage_EK99P_1__KM233151	0.92123	7.88
Escherichia_phage_HK629__JQ182735	Escherichia_phage_Envy__KX534335	0.92681	7.32
Escherichia_phage_HK629__JQ182735	Escherichia_phage_Gluttony__KX534336	0.925677	7.43
Escherichia_phage_HK629__JQ182735	Escherichia_phage_Gostya9__MH203051	0.989548	1.05
Escherichia_phage_HK629__JQ182735	Escherichia_phage_JMPW1__KU194206	0.92214	7.79
Escherichia_phage_HK629__JQ182735	Escherichia_phage_Lust__KX534338	0.923193	7.68
Escherichia_phage_HK629__JQ182735	Escherichia_phage_OSYSP__MF402939	0.994665	0.53
Escherichia_phage_HK629__JQ182735	Escherichia_phage_Pride__KX534341	0.926069	7.39
Escherichia_phage_HK629__JQ182735	Escherichia_phage_Seurat__KM236243	0.984057	1.59
Escherichia_phage_HK629__JQ182735	Escherichia_phage_slur01__LN881725	0.976933	2.31
Escherichia_phage_HK629__JQ182735	Escherichia_phage_slur05__LN881730	0.923353	7.66
Escherichia_phage_HK629__JQ182735	Escherichia_phage_slur06__LN881731	0.924625	7.54
Escherichia_phage_HK629__JQ182735	Escherichia_phage_slur09__LN887948	0.989621	1.04
Escherichia_phage_HK629__JQ182735	Escherichia_phage_vB_Eco_SLUR25__LT907986	0.983821	1.62
Escherichia_phage_HK629__JQ182735	Escherichia_phage_vB_Eco_SLUR26__LR025198	0.980772	1.92
Escherichia_phage_HK629__JQ182735	Escherichia_phage_vB_Eco_SLUR63__LR025196	0.983836	1.62
Escherichia_phage_HK629__JQ182735	Escherichia_phage_vB_Eco_SLUR75__LR025197	0.984628	1.54
Escherichia_phage_HK629__JQ182735	Escherichia_phage_vB_Eco_SLUR76__LR025195	0.980772	1.92
Escherichia_phage_HK629__JQ182735	Escherichia_phage_vB_Eco_swan01__LT841304	0.923518	7.65
Escherichia_phage_HK629__JQ182735	Escherichia_phage_vB_EcoS_AHP42__KF771237	0.906101	9.39
Escherichia_phage_HK629__JQ182735	Escherichia_phage_vB_EcoS_AHS24__KF771238	0.905565	9.44
Escherichia_phage_HK629__JQ182735	Escherichia_phage_vB_EcoS_AKS96__KF771239	0.904461	9.55
Escherichia_phage_HK629__JQ182735	Escherichia_phage_vB_Ecos_CEB_EC3a__KY398841	0.914116	8.59
Escherichia_phage_HK629__JQ182735	Escherichia_phage_vB_EcoS_EASG3__MK373799	0.99348	0.65
Escherichia_phage_HK629__JQ182735	Escherichia_phage_vB_EcoS_FFH1__KJ190157	0.99182	0.82
Escherichia_phage_HK629__JQ182735	Escherichia_phage_vB_EcoS_G29_2__MK373798	0.917348	8.27
Escherichia_phage_HK629__JQ182735	Escherichia_phage_vB_EcoS_HASG4__MK373797	0.99345	0.65
Escherichia_phage_HK629__JQ182735	Escherichia_phage_vB_EcoS_HdH2__MK373796	0.992806	0.72
Escherichia_phage_HK629__JQ182735	Escherichia_phage_vB_EcoS_HdK1__MK373794	0.951701	4.83
Escherichia_phage_HK629__JQ182735	Escherichia_phage_vB_EcoS_HdSG1__MK373795	0.958565	4.14
Escherichia_phage_HK629__JQ182735	Escherichia_phage_vB_EcoS_IME253__KX130960	0.912343	8.77
Escherichia_phage_HK629__JQ182735	Escherichia_phage_vB_EcoS_MM01__MK373793	0.918964	8.1
Escherichia_phage_HK629__JQ182735	Escherichia_phage_vB_EcoS_PTXU06__MK373789	0.923369	7.66
Escherichia_phage_HK629__JQ182735	Escherichia_phage_vB_EcoS_VAH1__MK373792	0.991486	0.85
Escherichia_phage_HK629__JQ182735	Escherichia_phage_vB_EcoS_WF5505__MK373790	0.923641	7.64
Escherichia_phage_HK629__JQ182735	Escherichia_phage_vB_EcoS_WFI__MK373791	0.917798	8.22
Escherichia_phage_HK629__JQ182735	Escherichia_phage_YD_2008.s__KM896878	0.92716	7.28
Escherichia_phage_HK629__JQ182735	Escherichia_virus_DT57C__KM979354	0.996655	0.33
Escherichia_phage_HK629__JQ182735	Escherichia_virus_JL1__JX865427	0.924553	7.54
Escherichia_phage_HK629__JQ182735	Escherichia_virus_KP26__KC579452	0.916502	8.35
Escherichia_phage_HK629__JQ182735	Escherichia_virus_Lambda__NC_001416	0.287102	71.29
Escherichia_phage_HK629__JQ182735	Escherichia_virus_vB_Eco_mar003J3__LR027389	0.993164	0.68
Escherichia_phage_HK629__JQ182735	Escherichia_virus_vB_Eco_mar004NP2__LR027384	0.99278	0.72
Escherichia_phage_HK629__JQ182735	Klebsiella_phage_1513__KP658157	0.946502	5.35
Escherichia_phage_HK629__JQ182735	Klebsiella_phage_KLPN1__KR262148	0.913475	8.65
Escherichia_phage_HK629__JQ182735	Klebsiella_phage_PKP126__KR269719	0.919189	8.08
Escherichia_phage_HK629__JQ182735	Klebsiella_phage_Sushi__KT001920	0.913488	8.65
Escherichia_phage_HK629__JQ182735	Pantoea_phage_vB_PagS_Vid5__MG948468	0.990128	0.99
Escherichia_phage_HK629__JQ182735	Salmonella_phage_S131__MH370378	0.996325	0.37
Escherichia_phage_HK629__JQ182735	Salmonella_phage_SE1__in_Nonagvirus___KY926791	0.982654	1.73
Escherichia_phage_HK629__JQ182735	Shigella_phage_pSf_1__KC710998	0.910938	8.91
Escherichia_phage_HK629__JQ182735	Shigella_phage_SSP1__KY963424	0.993262	0.67
Escherichia_phage_HK630__JQ086376	Bacteriophage_T5_like_chee130_1__MF431736	0.994313	0.57
Escherichia_phage_HK630__JQ086376	Bacteriophage_T5_like_chee24__MF431730	0.994784	0.52
Escherichia_phage_HK630__JQ086376	Bacteriophage_T5_like_pork27__MF431731	0.994802	0.52
Escherichia_phage_HK630__JQ086376	Bacteriophage_T5_like_pork29__MF431732	0.994781	0.52
Escherichia_phage_HK630__JQ086376	Bacteriophage_T5_like_poul149__MF431738	0.994236	0.58
Escherichia_phage_HK630__JQ086376	Bacteriophage_T5_like_saus111K__MF431734	0.994796	0.52
Escherichia_phage_HK630__JQ086376	Bacteriophage_T5_like_saus132__MF431737	0.994236	0.58
Escherichia_phage_HK630__JQ086376	Bacteriophage_T5_like_saus47N__MF431733	0.994789	0.52
Escherichia_phage_HK630__JQ086376	Citrobacter_virus_Stevie__KM236241	0.9322	6.78
Escherichia_phage_HK630__JQ086376	Enterobacteria_phage_9g__KJ419279	0.977729	2.23
Escherichia_phage_HK630__JQ086376	Enterobacteria_phage_DT571_2__KM979355	0.994351	0.56
Escherichia_phage_HK630__JQ086376	Enterobacteria_phage_JenK1__KP719134	0.977297	2.27
Escherichia_phage_HK630__JQ086376	Enterobacteria_phage_JenP1__KP719132	0.992245	0.78
Escherichia_phage_HK630__JQ086376	Enterobacteria_phage_JenP2__KP719133	0.992201	0.78
Escherichia_phage_HK630__JQ086376	Enterobacteria_phage_vB_EcoS_Rogue1__JQ182736	0.914652	8.53
Escherichia_phage_HK630__JQ086376	Escherichia_phage_ADB_2__JX912252	0.920171	7.98
Escherichia_phage_HK630__JQ086376	Escherichia_phage_APCEc03__KR422353	0.993208	0.68
Escherichia_phage_HK630__JQ086376	Escherichia_phage_C119__KT825490	0.915728	8.43
Escherichia_phage_HK630__JQ086376	Escherichia_phage_CAjan__KP064094	0.989049	1.1
Escherichia_phage_HK630__JQ086376	Escherichia_phage_DTL__MG050172	0.923895	7.61
Escherichia_phage_HK630__JQ086376	Escherichia_phage_EK99P_1__KM233151	0.921826	7.82
Escherichia_phage_HK630__JQ086376	Escherichia_phage_Envy__KX534335	0.926863	7.31
Escherichia_phage_HK630__JQ086376	Escherichia_phage_Gluttony__KX534336	0.926906	7.31
Escherichia_phage_HK630__JQ086376	Escherichia_phage_Gostya9__MH203051	0.994398	0.56
Escherichia_phage_HK630__JQ086376	Escherichia_phage_HK629__JQ182735	0.213272	78.67
Escherichia_phage_HK630__JQ086376	Escherichia_phage_JMPW1__KU194206	0.920204	7.98
Escherichia_phage_HK630__JQ086376	Escherichia_phage_Lust__KX534338	0.924393	7.56
Escherichia_phage_HK630__JQ086376	Escherichia_phage_OSYSP__MF402939	0.993319	0.67
Escherichia_phage_HK630__JQ086376	Escherichia_phage_Pride__KX534341	0.927303	7.27
Escherichia_phage_HK630__JQ086376	Escherichia_phage_Seurat__KM236243	0.988161	1.18
Escherichia_phage_HK630__JQ086376	Escherichia_phage_slur01__LN881725	0.98916	1.08
Escherichia_phage_HK630__JQ086376	Escherichia_phage_slur05__LN881730	0.924788	7.52
Escherichia_phage_HK630__JQ086376	Escherichia_phage_slur06__LN881731	0.925096	7.49
Escherichia_phage_HK630__JQ086376	Escherichia_phage_slur09__LN887948	0.993951	0.6
Escherichia_phage_HK630__JQ086376	Escherichia_phage_vB_Eco_SLUR25__LT907986	0.989079	1.09
Escherichia_phage_HK630__JQ086376	Escherichia_phage_vB_Eco_SLUR26__LR025198	0.988452	1.15
Escherichia_phage_HK630__JQ086376	Escherichia_phage_vB_Eco_SLUR63__LR025196	0.98909	1.09
Escherichia_phage_HK630__JQ086376	Escherichia_phage_vB_Eco_SLUR75__LR025197	0.988487	1.15
Escherichia_phage_HK630__JQ086376	Escherichia_phage_vB_Eco_SLUR76__LR025195	0.988452	1.15
Escherichia_phage_HK630__JQ086376	Escherichia_phage_vB_Eco_swan01__LT841304	0.921683	7.83
Escherichia_phage_HK630__JQ086376	Escherichia_phage_vB_EcoS_AHP42__KF771237	0.918497	8.15
Escherichia_phage_HK630__JQ086376	Escherichia_phage_vB_EcoS_AHS24__KF771238	0.917267	8.27
Escherichia_phage_HK630__JQ086376	Escherichia_phage_vB_EcoS_AKS96__KF771239	0.916111	8.39
Escherichia_phage_HK630__JQ086376	Escherichia_phage_vB_Ecos_CEB_EC3a__KY398841	0.91912	8.09
Escherichia_phage_HK630__JQ086376	Escherichia_phage_vB_EcoS_EASG3__MK373799	0.99386	0.61
Escherichia_phage_HK630__JQ086376	Escherichia_phage_vB_EcoS_FFH1__KJ190157	0.994618	0.54
Escherichia_phage_HK630__JQ086376	Escherichia_phage_vB_EcoS_G29_2__MK373798	0.915707	8.43
Escherichia_phage_HK630__JQ086376	Escherichia_phage_vB_EcoS_HASG4__MK373797	0.993831	0.62
Escherichia_phage_HK630__JQ086376	Escherichia_phage_vB_EcoS_HdH2__MK373796	0.994849	0.52
Escherichia_phage_HK630__JQ086376	Escherichia_phage_vB_EcoS_HdK1__MK373794	0.978042	2.2
Escherichia_phage_HK630__JQ086376	Escherichia_phage_vB_EcoS_HdSG1__MK373795	0.979108	2.09
Escherichia_phage_HK630__JQ086376	Escherichia_phage_vB_EcoS_IME253__KX130960	0.919427	8.06
Escherichia_phage_HK630__JQ086376	Escherichia_phage_vB_EcoS_MM01__MK373793	0.92275	7.73
Escherichia_phage_HK630__JQ086376	Escherichia_phage_vB_EcoS_PTXU06__MK373789	0.927631	7.24
Escherichia_phage_HK630__JQ086376	Escherichia_phage_vB_EcoS_VAH1__MK373792	0.99502	0.5
Escherichia_phage_HK630__JQ086376	Escherichia_phage_vB_EcoS_WF5505__MK373790	0.924282	7.57
Escherichia_phage_HK630__JQ086376	Escherichia_phage_vB_EcoS_WFI__MK373791	0.918291	8.17
Escherichia_phage_HK630__JQ086376	Escherichia_phage_YD_2008.s__KM896878	0.927922	7.21
Escherichia_phage_HK630__JQ086376	Escherichia_virus_DT57C__KM979354	0.994326	0.57
Escherichia_phage_HK630__JQ086376	Escherichia_virus_JL1__JX865427	0.925242	7.48
Escherichia_phage_HK630__JQ086376	Escherichia_virus_KP26__KC579452	0.916024	8.4
Escherichia_phage_HK630__JQ086376	Escherichia_virus_Lambda__NC_001416	0.17221	82.78
Escherichia_phage_HK630__JQ086376	Escherichia_virus_vB_Eco_mar003J3__LR027389	0.994822	0.52
Escherichia_phage_HK630__JQ086376	Escherichia_virus_vB_Eco_mar004NP2__LR027384	0.994042	0.6
Escherichia_phage_HK630__JQ086376	Klebsiella_phage_1513__KP658157	0.94556	5.44
Escherichia_phage_HK630__JQ086376	Klebsiella_phage_KLPN1__KR262148	0.916579	8.34
Escherichia_phage_HK630__JQ086376	Klebsiella_phage_PKP126__KR269719	0.918311	8.17
Escherichia_phage_HK630__JQ086376	Klebsiella_phage_Sushi__KT001920	0.917563	8.24
Escherichia_phage_HK630__JQ086376	Pantoea_phage_vB_PagS_Vid5__MG948468	0.991316	0.87
Escherichia_phage_HK630__JQ086376	Salmonella_phage_S131__MH370378	0.994595	0.54
Escherichia_phage_HK630__JQ086376	Salmonella_phage_SE1__in_Nonagvirus___KY926791	0.990561	0.94
Escherichia_phage_HK630__JQ086376	Shigella_phage_pSf_1__KC710998	0.914316	8.57
Escherichia_phage_HK630__JQ086376	Shigella_phage_SSP1__KY963424	0.99459	0.54
Escherichia_phage_JMPW1__KU194206	Bacteriophage_T5_like_chee130_1__MF431736	0.99049	0.95
Escherichia_phage_JMPW1__KU194206	Bacteriophage_T5_like_chee24__MF431730	0.990309	0.97
Escherichia_phage_JMPW1__KU194206	Bacteriophage_T5_like_pork27__MF431731	0.990342	0.97
Escherichia_phage_JMPW1__KU194206	Bacteriophage_T5_like_pork29__MF431732	0.990303	0.97
Escherichia_phage_JMPW1__KU194206	Bacteriophage_T5_like_poul149__MF431738	0.990385	0.96
Escherichia_phage_JMPW1__KU194206	Bacteriophage_T5_like_saus111K__MF431734	0.990331	0.97
Escherichia_phage_JMPW1__KU194206	Bacteriophage_T5_like_saus132__MF431737	0.990385	0.96
Escherichia_phage_JMPW1__KU194206	Bacteriophage_T5_like_saus47N__MF431733	0.990318	0.97
Escherichia_phage_JMPW1__KU194206	Escherichia_phage_DTL__MG050172	0.521186	47.88
Escherichia_phage_JMPW1__KU194206	Escherichia_phage_Envy__KX534335	0.826165	17.38
Escherichia_phage_JMPW1__KU194206	Escherichia_phage_Gluttony__KX534336	0.822267	17.77
Escherichia_phage_JMPW1__KU194206	Escherichia_phage_Gostya9__MH203051	0.993415	0.66
Escherichia_phage_JMPW1__KU194206	Escherichia_phage_Lust__KX534338	0.815891	18.41
Escherichia_phage_JMPW1__KU194206	Escherichia_phage_OSYSP__MF402939	0.98541	1.46
Escherichia_phage_JMPW1__KU194206	Escherichia_phage_Pride__KX534341	0.824025	17.6
Escherichia_phage_JMPW1__KU194206	Escherichia_phage_slur01__LN881725	0.972116	2.79
Escherichia_phage_JMPW1__KU194206	Escherichia_phage_slur05__LN881730	0.850355	14.96
Escherichia_phage_JMPW1__KU194206	Escherichia_phage_slur06__LN881731	0.85094	14.91
Escherichia_phage_JMPW1__KU194206	Escherichia_phage_slur09__LN887948	0.998109	0.19
Escherichia_phage_JMPW1__KU194206	Escherichia_phage_vB_Eco_SLUR25__LT907986	0.972394	2.76
Escherichia_phage_JMPW1__KU194206	Escherichia_phage_vB_Eco_SLUR26__LR025198	0.975484	2.45
Escherichia_phage_JMPW1__KU194206	Escherichia_phage_vB_Eco_SLUR63__LR025196	0.972418	2.76
Escherichia_phage_JMPW1__KU194206	Escherichia_phage_vB_Eco_SLUR75__LR025197	0.975237	2.48
Escherichia_phage_JMPW1__KU194206	Escherichia_phage_vB_Eco_SLUR76__LR025195	0.975484	2.45
Escherichia_phage_JMPW1__KU194206	Escherichia_phage_vB_Eco_swan01__LT841304	0.431494	56.85
Escherichia_phage_JMPW1__KU194206	Escherichia_phage_vB_Ecos_CEB_EC3a__KY398841	0.531304	46.87
Escherichia_phage_JMPW1__KU194206	Escherichia_phage_vB_EcoS_EASG3__MK373799	0.995943	0.41
Escherichia_phage_JMPW1__KU194206	Escherichia_phage_vB_EcoS_G29_2__MK373798	0.415967	58.4
Escherichia_phage_JMPW1__KU194206	Escherichia_phage_vB_EcoS_HASG4__MK373797	0.995925	0.41
Escherichia_phage_JMPW1__KU194206	Escherichia_phage_vB_EcoS_HdH2__MK373796	0.986655	1.33
Escherichia_phage_JMPW1__KU194206	Escherichia_phage_vB_EcoS_HdK1__MK373794	0.974491	2.55
Escherichia_phage_JMPW1__KU194206	Escherichia_phage_vB_EcoS_HdSG1__MK373795	0.974652	2.53
Escherichia_phage_JMPW1__KU194206	Escherichia_phage_vB_EcoS_IME253__KX130960	0.527011	47.3
Escherichia_phage_JMPW1__KU194206	Escherichia_phage_vB_EcoS_MM01__MK373793	0.512741	48.73
Escherichia_phage_JMPW1__KU194206	Escherichia_phage_vB_EcoS_PTXU06__MK373789	0.829377	17.06
Escherichia_phage_JMPW1__KU194206	Escherichia_phage_vB_EcoS_VAH1__MK373792	0.991826	0.82
Escherichia_phage_JMPW1__KU194206	Escherichia_phage_vB_EcoS_WF5505__MK373790	0.858168	14.18
Escherichia_phage_JMPW1__KU194206	Escherichia_phage_vB_EcoS_WFI__MK373791	0.84713	15.29
Escherichia_phage_JMPW1__KU194206	Escherichia_virus_Lambda__NC_001416	0.923589	7.64
Escherichia_phage_JMPW1__KU194206	Escherichia_virus_vB_Eco_mar003J3__LR027389	0.98626	1.37
Escherichia_phage_JMPW1__KU194206	Escherichia_virus_vB_Eco_mar004NP2__LR027384	0.989033	1.1
Escherichia_phage_JMPW1__KU194206	Pantoea_phage_vB_PagS_Vid5__MG948468	0.981899	1.81
Escherichia_phage_JMPW1__KU194206	Salmonella_phage_S131__MH370378	0.991589	0.84
Escherichia_phage_JMPW1__KU194206	Salmonella_phage_SE1__in_Nonagvirus___KY926791	0.972475	2.75
Escherichia_phage_JMPW1__KU194206	Shigella_phage_SSP1__KY963424	0.990146	0.99
Escherichia_phage_Lust__KX534338	Bacteriophage_T5_like_chee130_1__MF431736	0.995251	0.47
Escherichia_phage_Lust__KX534338	Bacteriophage_T5_like_chee24__MF431730	0.992348	0.77
Escherichia_phage_Lust__KX534338	Bacteriophage_T5_like_pork27__MF431731	0.992374	0.76
Escherichia_phage_Lust__KX534338	Bacteriophage_T5_like_pork29__MF431732	0.992343	0.77
Escherichia_phage_Lust__KX534338	Bacteriophage_T5_like_poul149__MF431738	0.995185	0.48
Escherichia_phage_Lust__KX534338	Bacteriophage_T5_like_saus111K__MF431734	0.992366	0.76
Escherichia_phage_Lust__KX534338	Bacteriophage_T5_like_saus132__MF431737	0.995185	0.48
Escherichia_phage_Lust__KX534338	Bacteriophage_T5_like_saus47N__MF431733	0.992355	0.76
Escherichia_phage_Lust__KX534338	Escherichia_phage_DTL__MG050172	0.860467	13.95
Escherichia_phage_Lust__KX534338	Escherichia_phage_Gostya9__MH203051	0.994195	0.58
Escherichia_phage_Lust__KX534338	Escherichia_phage_OSYSP__MF402939	0.988198	1.18
Escherichia_phage_Lust__KX534338	Escherichia_phage_Pride__KX534341	0.0424024	95.76
Escherichia_phage_Lust__KX534338	Escherichia_phage_slur01__LN881725	0.968695	3.13
Escherichia_phage_Lust__KX534338	Escherichia_phage_slur05__LN881730	0.149886	85.01
Escherichia_phage_Lust__KX534338	Escherichia_phage_slur06__LN881731	0.143453	85.65
Escherichia_phage_Lust__KX534338	Escherichia_phage_slur09__LN887948	0.990764	0.92
Escherichia_phage_Lust__KX534338	Escherichia_phage_vB_Eco_SLUR25__LT907986	0.96618	3.38
Escherichia_phage_Lust__KX534338	Escherichia_phage_vB_Eco_SLUR26__LR025198	0.971819	2.82
Escherichia_phage_Lust__KX534338	Escherichia_phage_vB_Eco_SLUR63__LR025196	0.966212	3.38
Escherichia_phage_Lust__KX534338	Escherichia_phage_vB_Eco_SLUR75__LR025197	0.972562	2.74
Escherichia_phage_Lust__KX534338	Escherichia_phage_vB_Eco_SLUR76__LR025195	0.971819	2.82
Escherichia_phage_Lust__KX534338	Escherichia_phage_vB_Eco_swan01__LT841304	0.852051	14.79
Escherichia_phage_Lust__KX534338	Escherichia_phage_vB_Ecos_CEB_EC3a__KY398841	0.853695	14.63
Escherichia_phage_Lust__KX534338	Escherichia_phage_vB_EcoS_EASG3__MK373799	0.99198	0.8
Escherichia_phage_Lust__KX534338	Escherichia_phage_vB_EcoS_G29_2__MK373798	0.830943	16.91
Escherichia_phage_Lust__KX534338	Escherichia_phage_vB_EcoS_HASG4__MK373797	0.991942	0.81
Escherichia_phage_Lust__KX534338	Escherichia_phage_vB_EcoS_HdH2__MK373796	0.99293	0.71
Escherichia_phage_Lust__KX534338	Escherichia_phage_vB_EcoS_HdK1__MK373794	0.974892	2.51
Escherichia_phage_Lust__KX534338	Escherichia_phage_vB_EcoS_HdSG1__MK373795	0.973688	2.63
Escherichia_phage_Lust__KX534338	Escherichia_phage_vB_EcoS_MM01__MK373793	0.82139	17.86
Escherichia_phage_Lust__KX534338	Escherichia_phage_vB_EcoS_PTXU06__MK373789	0.152087	84.79
Escherichia_phage_Lust__KX534338	Escherichia_phage_vB_EcoS_VAH1__MK373792	0.996605	0.34
Escherichia_phage_Lust__KX534338	Escherichia_phage_vB_EcoS_WF5505__MK373790	0.178557	82.14
Escherichia_phage_Lust__KX534338	Escherichia_phage_vB_EcoS_WFI__MK373791	0.164845	83.52
Escherichia_phage_Lust__KX534338	Escherichia_virus_Lambda__NC_001416	0.926538	7.35
Escherichia_phage_Lust__KX534338	Escherichia_virus_vB_Eco_mar003J3__LR027389	0.994204	0.58
Escherichia_phage_Lust__KX534338	Escherichia_virus_vB_Eco_mar004NP2__LR027384	0.989648	1.04
Escherichia_phage_Lust__KX534338	Pantoea_phage_vB_PagS_Vid5__MG948468	0.975801	2.42
Escherichia_phage_Lust__KX534338	Salmonella_phage_S131__MH370378	0.992662	0.73
Escherichia_phage_Lust__KX534338	Salmonella_phage_SE1__in_Nonagvirus___KY926791	0.968854	3.11
Escherichia_phage_Lust__KX534338	Shigella_phage_SSP1__KY963424	0.992496	0.75
Escherichia_phage_OSYSP__MF402939	Bacteriophage_T5_like_chee130_1__MF431736	0.236228	76.38
Escherichia_phage_OSYSP__MF402939	Bacteriophage_T5_like_chee24__MF431730	0.157906	84.21
Escherichia_phage_OSYSP__MF402939	Bacteriophage_T5_like_pork27__MF431731	0.154555	84.54
Escherichia_phage_OSYSP__MF402939	Bacteriophage_T5_like_pork29__MF431732	0.158122	84.19
Escherichia_phage_OSYSP__MF402939	Bacteriophage_T5_like_poul149__MF431738	0.234163	76.58
Escherichia_phage_OSYSP__MF402939	Bacteriophage_T5_like_saus111K__MF431734	0.155435	84.46
Escherichia_phage_OSYSP__MF402939	Bacteriophage_T5_like_saus132__MF431737	0.234131	76.59
Escherichia_phage_OSYSP__MF402939	Bacteriophage_T5_like_saus47N__MF431733	0.156346	84.37
Escherichia_phage_OSYSP__MF402939	Escherichia_phage_DTL__MG050172	0.994161	0.58
Escherichia_phage_OSYSP__MF402939	Escherichia_phage_Gostya9__MH203051	0.194425	80.56
Escherichia_phage_OSYSP__MF402939	Escherichia_phage_vB_EcoS_EASG3__MK373799	0.151105	84.89
Escherichia_phage_OSYSP__MF402939	Escherichia_phage_vB_EcoS_G29_2__MK373798	0.970297	2.97
Escherichia_phage_OSYSP__MF402939	Escherichia_phage_vB_EcoS_HASG4__MK373797	0.152559	84.74
Escherichia_phage_OSYSP__MF402939	Escherichia_phage_vB_EcoS_HdH2__MK373796	0.153569	84.64
Escherichia_phage_OSYSP__MF402939	Escherichia_phage_vB_EcoS_HdK1__MK373794	0.979358	2.06
Escherichia_phage_OSYSP__MF402939	Escherichia_phage_vB_EcoS_HdSG1__MK373795	0.982978	1.7
Escherichia_phage_OSYSP__MF402939	Escherichia_phage_vB_EcoS_MM01__MK373793	0.993055	0.69
Escherichia_phage_OSYSP__MF402939	Escherichia_phage_vB_EcoS_PTXU06__MK373789	0.989543	1.05
Escherichia_phage_OSYSP__MF402939	Escherichia_phage_vB_EcoS_VAH1__MK373792	0.197383	80.26
Escherichia_phage_OSYSP__MF402939	Escherichia_phage_vB_EcoS_WF5505__MK373790	0.988581	1.14
Escherichia_phage_OSYSP__MF402939	Escherichia_phage_vB_EcoS_WFI__MK373791	0.982952	1.7
Escherichia_phage_OSYSP__MF402939	Escherichia_virus_Lambda__NC_001416	0.991322	0.87
Escherichia_phage_OSYSP__MF402939	Pantoea_phage_vB_PagS_Vid5__MG948468	0.990448	0.96
Escherichia_phage_OSYSP__MF402939	Salmonella_phage_S131__MH370378	0.133321	86.67
Escherichia_phage_Pride__KX534341	Bacteriophage_T5_like_chee130_1__MF431736	0.995362	0.46
Escherichia_phage_Pride__KX534341	Bacteriophage_T5_like_chee24__MF431730	0.992522	0.75
Escherichia_phage_Pride__KX534341	Bacteriophage_T5_like_pork27__MF431731	0.992548	0.75
Escherichia_phage_Pride__KX534341	Bacteriophage_T5_like_pork29__MF431732	0.992518	0.75
Escherichia_phage_Pride__KX534341	Bacteriophage_T5_like_poul149__MF431738	0.995299	0.47
Escherichia_phage_Pride__KX534341	Bacteriophage_T5_like_saus111K__MF431734	0.99254	0.75
Escherichia_phage_Pride__KX534341	Bacteriophage_T5_like_saus132__MF431737	0.995299	0.47
Escherichia_phage_Pride__KX534341	Bacteriophage_T5_like_saus47N__MF431733	0.99253	0.75
Escherichia_phage_Pride__KX534341	Escherichia_phage_DTL__MG050172	0.866097	13.39
Escherichia_phage_Pride__KX534341	Escherichia_phage_Gostya9__MH203051	0.994339	0.57
Escherichia_phage_Pride__KX534341	Escherichia_phage_OSYSP__MF402939	0.988476	1.15
Escherichia_phage_Pride__KX534341	Escherichia_phage_slur01__LN881725	0.969718	3.03
Escherichia_phage_Pride__KX534341	Escherichia_phage_slur05__LN881730	0.113665	88.63
Escherichia_phage_Pride__KX534341	Escherichia_phage_slur06__LN881731	0.107627	89.24
Escherichia_phage_Pride__KX534341	Escherichia_phage_slur09__LN887948	0.99111	0.89
Escherichia_phage_Pride__KX534341	Escherichia_phage_vB_Eco_SLUR25__LT907986	0.967319	3.27
Escherichia_phage_Pride__KX534341	Escherichia_phage_vB_Eco_SLUR26__LR025198	0.972744	2.73
Escherichia_phage_Pride__KX534341	Escherichia_phage_vB_Eco_SLUR63__LR025196	0.967349	3.27
Escherichia_phage_Pride__KX534341	Escherichia_phage_vB_Eco_SLUR75__LR025197	0.973469	2.65
Escherichia_phage_Pride__KX534341	Escherichia_phage_vB_Eco_SLUR76__LR025195	0.972744	2.73
Escherichia_phage_Pride__KX534341	Escherichia_phage_vB_Eco_swan01__LT841304	0.858921	14.11
Escherichia_phage_Pride__KX534341	Escherichia_phage_vB_Ecos_CEB_EC3a__KY398841	0.85938	14.06
Escherichia_phage_Pride__KX534341	Escherichia_phage_vB_EcoS_EASG3__MK373799	0.992638	0.74
Escherichia_phage_Pride__KX534341	Escherichia_phage_vB_EcoS_G29_2__MK373798	0.837778	16.22
Escherichia_phage_Pride__KX534341	Escherichia_phage_vB_EcoS_HASG4__MK373797	0.992604	0.74
Escherichia_phage_Pride__KX534341	Escherichia_phage_vB_EcoS_HdH2__MK373796	0.993086	0.69
Escherichia_phage_Pride__KX534341	Escherichia_phage_vB_EcoS_HdK1__MK373794	0.976334	2.37
Escherichia_phage_Pride__KX534341	Escherichia_phage_vB_EcoS_HdSG1__MK373795	0.974529	2.55
Escherichia_phage_Pride__KX534341	Escherichia_phage_vB_EcoS_MM01__MK373793	0.828365	17.16
Escherichia_phage_Pride__KX534341	Escherichia_phage_vB_EcoS_PTXU06__MK373789	0.11727	88.27
Escherichia_phage_Pride__KX534341	Escherichia_phage_vB_EcoS_VAH1__MK373792	0.99714	0.29
Escherichia_phage_Pride__KX534341	Escherichia_phage_vB_EcoS_WF5505__MK373790	0.143501	85.65
Escherichia_phage_Pride__KX534341	Escherichia_phage_vB_EcoS_WFI__MK373791	0.130591	86.94
Escherichia_phage_Pride__KX534341	Escherichia_virus_Lambda__NC_001416	0.92924	7.08
Escherichia_phage_Pride__KX534341	Escherichia_virus_vB_Eco_mar003J3__LR027389	0.994336	0.57
Escherichia_phage_Pride__KX534341	Escherichia_virus_vB_Eco_mar004NP2__LR027384	0.989488	1.05
Escherichia_phage_Pride__KX534341	Pantoea_phage_vB_PagS_Vid5__MG948468	0.976564	2.34
Escherichia_phage_Pride__KX534341	Salmonella_phage_S131__MH370378	0.992836	0.72
Escherichia_phage_Pride__KX534341	Salmonella_phage_SE1__in_Nonagvirus___KY926791	0.969871	3.01
Escherichia_phage_Pride__KX534341	Shigella_phage_SSP1__KY963424	0.992668	0.73
Escherichia_phage_Seurat__KM236243	Bacteriophage_T5_like_chee130_1__MF431736	0.986523	1.35
Escherichia_phage_Seurat__KM236243	Bacteriophage_T5_like_chee24__MF431730	0.98321	1.68
Escherichia_phage_Seurat__KM236243	Bacteriophage_T5_like_pork27__MF431731	0.983263	1.67
Escherichia_phage_Seurat__KM236243	Bacteriophage_T5_like_pork29__MF431732	0.9832	1.68
Escherichia_phage_Seurat__KM236243	Bacteriophage_T5_like_poul149__MF431738	0.988877	1.11
Escherichia_phage_Seurat__KM236243	Bacteriophage_T5_like_saus111K__MF431734	0.983245	1.68
Escherichia_phage_Seurat__KM236243	Bacteriophage_T5_like_saus132__MF431737	0.988877	1.11
Escherichia_phage_Seurat__KM236243	Bacteriophage_T5_like_saus47N__MF431733	0.983224	1.68
Escherichia_phage_Seurat__KM236243	Enterobacteria_phage_DT571_2__KM979355	0.985875	1.41
Escherichia_phage_Seurat__KM236243	Enterobacteria_phage_JenK1__KP719134	0.553494	44.65
Escherichia_phage_Seurat__KM236243	Enterobacteria_phage_JenP1__KP719132	0.558905	44.11
Escherichia_phage_Seurat__KM236243	Enterobacteria_phage_JenP2__KP719133	0.553522	44.65
Escherichia_phage_Seurat__KM236243	Escherichia_phage_APCEc03__KR422353	0.987017	1.3
Escherichia_phage_Seurat__KM236243	Escherichia_phage_C119__KT825490	0.972332	2.77
Escherichia_phage_Seurat__KM236243	Escherichia_phage_CAjan__KP064094	0.118075	88.19
Escherichia_phage_Seurat__KM236243	Escherichia_phage_DTL__MG050172	0.968958	3.1
Escherichia_phage_Seurat__KM236243	Escherichia_phage_Envy__KX534335	0.971357	2.86
Escherichia_phage_Seurat__KM236243	Escherichia_phage_Gluttony__KX534336	0.973528	2.65
Escherichia_phage_Seurat__KM236243	Escherichia_phage_Gostya9__MH203051	0.991969	0.8
Escherichia_phage_Seurat__KM236243	Escherichia_phage_JMPW1__KU194206	0.974828	2.52
Escherichia_phage_Seurat__KM236243	Escherichia_phage_Lust__KX534338	0.972736	2.73
Escherichia_phage_Seurat__KM236243	Escherichia_phage_OSYSP__MF402939	0.983876	1.61
Escherichia_phage_Seurat__KM236243	Escherichia_phage_Pride__KX534341	0.973653	2.63
Escherichia_phage_Seurat__KM236243	Escherichia_phage_slur01__LN881725	0.109515	89.05
Escherichia_phage_Seurat__KM236243	Escherichia_phage_slur05__LN881730	0.969014	3.1
Escherichia_phage_Seurat__KM236243	Escherichia_phage_slur06__LN881731	0.969124	3.09
Escherichia_phage_Seurat__KM236243	Escherichia_phage_slur09__LN887948	0.982824	1.72
Escherichia_phage_Seurat__KM236243	Escherichia_phage_vB_Eco_SLUR25__LT907986	0.138668	86.13
Escherichia_phage_Seurat__KM236243	Escherichia_phage_vB_Eco_SLUR26__LR025198	0.125091	87.49
Escherichia_phage_Seurat__KM236243	Escherichia_phage_vB_Eco_SLUR63__LR025196	0.134482	86.55
Escherichia_phage_Seurat__KM236243	Escherichia_phage_vB_Eco_SLUR75__LR025197	0.10659	89.34
Escherichia_phage_Seurat__KM236243	Escherichia_phage_vB_Eco_SLUR76__LR025195	0.125091	87.49
Escherichia_phage_Seurat__KM236243	Escherichia_phage_vB_Eco_swan01__LT841304	0.975901	2.41
Escherichia_phage_Seurat__KM236243	Escherichia_phage_vB_Ecos_CEB_EC3a__KY398841	0.964205	3.58
Escherichia_phage_Seurat__KM236243	Escherichia_phage_vB_EcoS_EASG3__MK373799	0.986857	1.31
Escherichia_phage_Seurat__KM236243	Escherichia_phage_vB_EcoS_G29_2__MK373798	0.962248	3.78
Escherichia_phage_Seurat__KM236243	Escherichia_phage_vB_EcoS_HASG4__MK373797	0.98725	1.28
Escherichia_phage_Seurat__KM236243	Escherichia_phage_vB_EcoS_HdH2__MK373796	0.984859	1.51
Escherichia_phage_Seurat__KM236243	Escherichia_phage_vB_EcoS_HdK1__MK373794	0.574176	42.58
Escherichia_phage_Seurat__KM236243	Escherichia_phage_vB_EcoS_HdSG1__MK373795	0.560732	43.93
Escherichia_phage_Seurat__KM236243	Escherichia_phage_vB_EcoS_IME253__KX130960	0.971915	2.81
Escherichia_phage_Seurat__KM236243	Escherichia_phage_vB_EcoS_MM01__MK373793	0.970032	3
Escherichia_phage_Seurat__KM236243	Escherichia_phage_vB_EcoS_PTXU06__MK373789	0.971589	2.84
Escherichia_phage_Seurat__KM236243	Escherichia_phage_vB_EcoS_VAH1__MK373792	0.985493	1.45
Escherichia_phage_Seurat__KM236243	Escherichia_phage_vB_EcoS_WF5505__MK373790	0.972306	2.77
Escherichia_phage_Seurat__KM236243	Escherichia_phage_vB_EcoS_WFI__MK373791	0.964538	3.55
Escherichia_phage_Seurat__KM236243	Escherichia_phage_YD_2008.s__KM896878	0.973889	2.61
Escherichia_phage_Seurat__KM236243	Escherichia_virus_DT57C__KM979354	0.98586	1.41
Escherichia_phage_Seurat__KM236243	Escherichia_virus_Lambda__NC_001416	0.98344	1.66
Escherichia_phage_Seurat__KM236243	Escherichia_virus_vB_Eco_mar003J3__LR027389	0.984614	1.54
Escherichia_phage_Seurat__KM236243	Escherichia_virus_vB_Eco_mar004NP2__LR027384	0.985918	1.41
Escherichia_phage_Seurat__KM236243	Klebsiella_phage_1513__KP658157	0.983046	1.7
Escherichia_phage_Seurat__KM236243	Klebsiella_phage_KLPN1__KR262148	0.97458	2.54
Escherichia_phage_Seurat__KM236243	Klebsiella_phage_PKP126__KR269719	0.976462	2.35
Escherichia_phage_Seurat__KM236243	Klebsiella_phage_Sushi__KT001920	0.978808	2.12
Escherichia_phage_Seurat__KM236243	Pantoea_phage_vB_PagS_Vid5__MG948468	0.585175	41.48
Escherichia_phage_Seurat__KM236243	Salmonella_phage_S131__MH370378	0.980605	1.94
Escherichia_phage_Seurat__KM236243	Salmonella_phage_SE1__in_Nonagvirus___KY926791	0.551001	44.9
Escherichia_phage_Seurat__KM236243	Shigella_phage_SSP1__KY963424	0.982368	1.76
Escherichia_phage_slur01__LN881725	Bacteriophage_T5_like_chee130_1__MF431736	0.978641	2.14
Escherichia_phage_slur01__LN881725	Bacteriophage_T5_like_chee24__MF431730	0.979432	2.06
Escherichia_phage_slur01__LN881725	Bacteriophage_T5_like_pork27__MF431731	0.979496	2.05
Escherichia_phage_slur01__LN881725	Bacteriophage_T5_like_pork29__MF431732	0.97942	2.06
Escherichia_phage_slur01__LN881725	Bacteriophage_T5_like_poul149__MF431738	0.980934	1.91
Escherichia_phage_slur01__LN881725	Bacteriophage_T5_like_saus111K__MF431734	0.979475	2.05
Escherichia_phage_slur01__LN881725	Bacteriophage_T5_like_saus132__MF431737	0.980934	1.91
Escherichia_phage_slur01__LN881725	Bacteriophage_T5_like_saus47N__MF431733	0.97945	2.06
Escherichia_phage_slur01__LN881725	Escherichia_phage_DTL__MG050172	0.960947	3.91
Escherichia_phage_slur01__LN881725	Escherichia_phage_Gostya9__MH203051	0.982123	1.79
Escherichia_phage_slur01__LN881725	Escherichia_phage_OSYSP__MF402939	0.979473	2.05
Escherichia_phage_slur01__LN881725	Escherichia_phage_slur05__LN881730	0.960875	3.91
Escherichia_phage_slur01__LN881725	Escherichia_phage_slur06__LN881731	0.961011	3.9
Escherichia_phage_slur01__LN881725	Escherichia_phage_slur09__LN887948	0.970432	2.96
Escherichia_phage_slur01__LN881725	Escherichia_phage_vB_Eco_SLUR25__LT907986	0.13704	86.3
Escherichia_phage_slur01__LN881725	Escherichia_phage_vB_Eco_SLUR26__LR025198	0.0957253	90.43
Escherichia_phage_slur01__LN881725	Escherichia_phage_vB_Eco_SLUR63__LR025196	0.133352	86.66
Escherichia_phage_slur01__LN881725	Escherichia_phage_vB_Eco_SLUR75__LR025197	0.0854488	91.46
Escherichia_phage_slur01__LN881725	Escherichia_phage_vB_Eco_SLUR76__LR025195	0.0957253	90.43
Escherichia_phage_slur01__LN881725	Escherichia_phage_vB_Eco_swan01__LT841304	0.973373	2.66
Escherichia_phage_slur01__LN881725	Escherichia_phage_vB_EcoS_EASG3__MK373799	0.974527	2.55
Escherichia_phage_slur01__LN881725	Escherichia_phage_vB_EcoS_G29_2__MK373798	0.945283	5.47
Escherichia_phage_slur01__LN881725	Escherichia_phage_vB_EcoS_HASG4__MK373797	0.974382	2.56
Escherichia_phage_slur01__LN881725	Escherichia_phage_vB_EcoS_HdH2__MK373796	0.976771	2.32
Escherichia_phage_slur01__LN881725	Escherichia_phage_vB_EcoS_HdK1__MK373794	0.557687	44.23
Escherichia_phage_slur01__LN881725	Escherichia_phage_vB_EcoS_HdSG1__MK373795	0.54172	45.83
Escherichia_phage_slur01__LN881725	Escherichia_phage_vB_EcoS_MM01__MK373793	0.965869	3.41
Escherichia_phage_slur01__LN881725	Escherichia_phage_vB_EcoS_PTXU06__MK373789	0.969117	3.09
Escherichia_phage_slur01__LN881725	Escherichia_phage_vB_EcoS_VAH1__MK373792	0.96782	3.22
Escherichia_phage_slur01__LN881725	Escherichia_phage_vB_EcoS_WF5505__MK373790	0.968671	3.13
Escherichia_phage_slur01__LN881725	Escherichia_phage_vB_EcoS_WFI__MK373791	0.962235	3.78
Escherichia_phage_slur01__LN881725	Escherichia_virus_Lambda__NC_001416	0.984534	1.55
Escherichia_phage_slur01__LN881725	Escherichia_virus_vB_Eco_mar003J3__LR027389	0.975956	2.4
Escherichia_phage_slur01__LN881725	Escherichia_virus_vB_Eco_mar004NP2__LR027384	0.980539	1.95
Escherichia_phage_slur01__LN881725	Pantoea_phage_vB_PagS_Vid5__MG948468	0.596385	40.36
Escherichia_phage_slur01__LN881725	Salmonella_phage_S131__MH370378	0.974096	2.59
Escherichia_phage_slur05__LN881730	Bacteriophage_T5_like_chee130_1__MF431736	0.9963	0.37
Escherichia_phage_slur05__LN881730	Bacteriophage_T5_like_chee24__MF431730	0.993284	0.67
Escherichia_phage_slur05__LN881730	Bacteriophage_T5_like_pork27__MF431731	0.993307	0.67
Escherichia_phage_slur05__LN881730	Bacteriophage_T5_like_pork29__MF431732	0.993279	0.67
Escherichia_phage_slur05__LN881730	Bacteriophage_T5_like_poul149__MF431738	0.993312	0.67
Escherichia_phage_slur05__LN881730	Bacteriophage_T5_like_saus111K__MF431734	0.992756	0.72
Escherichia_phage_slur05__LN881730	Bacteriophage_T5_like_saus132__MF431737	0.993312	0.67
Escherichia_phage_slur05__LN881730	Bacteriophage_T5_like_saus47N__MF431733	0.99329	0.67
Escherichia_phage_slur05__LN881730	Escherichia_phage_DTL__MG050172	0.854683	14.53
Escherichia_phage_slur05__LN881730	Escherichia_phage_Gostya9__MH203051	0.994968	0.5
Escherichia_phage_slur05__LN881730	Escherichia_phage_OSYSP__MF402939	0.991519	0.85
Escherichia_phage_slur05__LN881730	Escherichia_phage_slur06__LN881731	0.00906904	99.09
Escherichia_phage_slur05__LN881730	Escherichia_phage_slur09__LN887948	0.993133	0.69
Escherichia_phage_slur05__LN881730	Escherichia_phage_vB_Eco_SLUR25__LT907986	0.965204	3.48
Escherichia_phage_slur05__LN881730	Escherichia_phage_vB_Eco_SLUR26__LR025198	0.966069	3.39
Escherichia_phage_slur05__LN881730	Escherichia_phage_vB_Eco_SLUR63__LR025196	0.965237	3.48
Escherichia_phage_slur05__LN881730	Escherichia_phage_vB_Eco_SLUR75__LR025197	0.968114	3.19
Escherichia_phage_slur05__LN881730	Escherichia_phage_vB_Eco_SLUR76__LR025195	0.966069	3.39
Escherichia_phage_slur05__LN881730	Escherichia_phage_vB_Eco_swan01__LT841304	0.862493	13.75
Escherichia_phage_slur05__LN881730	Escherichia_phage_vB_EcoS_EASG3__MK373799	0.992743	0.73
Escherichia_phage_slur05__LN881730	Escherichia_phage_vB_EcoS_G29_2__MK373798	0.85771	14.23
Escherichia_phage_slur05__LN881730	Escherichia_phage_vB_EcoS_HASG4__MK373797	0.992709	0.73
Escherichia_phage_slur05__LN881730	Escherichia_phage_vB_EcoS_HdH2__MK373796	0.99395	0.6
Escherichia_phage_slur05__LN881730	Escherichia_phage_vB_EcoS_HdK1__MK373794	0.97333	2.67
Escherichia_phage_slur05__LN881730	Escherichia_phage_vB_EcoS_HdSG1__MK373795	0.972738	2.73
Escherichia_phage_slur05__LN881730	Escherichia_phage_vB_EcoS_MM01__MK373793	0.852566	14.74
Escherichia_phage_slur05__LN881730	Escherichia_phage_vB_EcoS_PTXU06__MK373789	0.120268	87.97
Escherichia_phage_slur05__LN881730	Escherichia_phage_vB_EcoS_VAH1__MK373792	0.996121	0.39
Escherichia_phage_slur05__LN881730	Escherichia_phage_vB_EcoS_WF5505__MK373790	0.112536	88.75
Escherichia_phage_slur05__LN881730	Escherichia_phage_vB_EcoS_WFI__MK373791	0.0928038	90.72
Escherichia_phage_slur05__LN881730	Escherichia_virus_Lambda__NC_001416	0.928138	7.19
Escherichia_phage_slur05__LN881730	Escherichia_virus_vB_Eco_mar003J3__LR027389	0.994523	0.55
Escherichia_phage_slur05__LN881730	Escherichia_virus_vB_Eco_mar004NP2__LR027384	0.991717	0.83
Escherichia_phage_slur05__LN881730	Pantoea_phage_vB_PagS_Vid5__MG948468	0.978355	2.16
Escherichia_phage_slur05__LN881730	Salmonella_phage_S131__MH370378	0.992927	0.71
Escherichia_phage_slur06__LN881731	Bacteriophage_T5_like_chee130_1__MF431736	0.996309	0.37
Escherichia_phage_slur06__LN881731	Bacteriophage_T5_like_chee24__MF431730	0.9933	0.67
Escherichia_phage_slur06__LN881731	Bacteriophage_T5_like_pork27__MF431731	0.993323	0.67
Escherichia_phage_slur06__LN881731	Bacteriophage_T5_like_pork29__MF431732	0.993296	0.67
Escherichia_phage_slur06__LN881731	Bacteriophage_T5_like_poul149__MF431738	0.993329	0.67
Escherichia_phage_slur06__LN881731	Bacteriophage_T5_like_saus111K__MF431734	0.992773	0.72
Escherichia_phage_slur06__LN881731	Bacteriophage_T5_like_saus132__MF431737	0.993329	0.67
Escherichia_phage_slur06__LN881731	Bacteriophage_T5_like_saus47N__MF431733	0.993306	0.67
Escherichia_phage_slur06__LN881731	Escherichia_phage_DTL__MG050172	0.855306	14.47
Escherichia_phage_slur06__LN881731	Escherichia_phage_Gostya9__MH203051	0.994982	0.5
Escherichia_phage_slur06__LN881731	Escherichia_phage_OSYSP__MF402939	0.991293	0.87
Escherichia_phage_slur06__LN881731	Escherichia_phage_slur09__LN887948	0.99315	0.69
Escherichia_phage_slur06__LN881731	Escherichia_phage_vB_Eco_SLUR25__LT907986	0.965329	3.47
Escherichia_phage_slur06__LN881731	Escherichia_phage_vB_Eco_SLUR26__LR025198	0.966187	3.38
Escherichia_phage_slur06__LN881731	Escherichia_phage_vB_Eco_SLUR63__LR025196	0.965361	3.46
Escherichia_phage_slur06__LN881731	Escherichia_phage_vB_Eco_SLUR75__LR025197	0.968226	3.18
Escherichia_phage_slur06__LN881731	Escherichia_phage_vB_Eco_SLUR76__LR025195	0.966187	3.38
Escherichia_phage_slur06__LN881731	Escherichia_phage_vB_Eco_swan01__LT841304	0.863022	13.7
Escherichia_phage_slur06__LN881731	Escherichia_phage_vB_EcoS_EASG3__MK373799	0.992528	0.75
Escherichia_phage_slur06__LN881731	Escherichia_phage_vB_EcoS_G29_2__MK373798	0.858254	14.17
Escherichia_phage_slur06__LN881731	Escherichia_phage_vB_EcoS_HASG4__MK373797	0.992494	0.75
Escherichia_phage_slur06__LN881731	Escherichia_phage_vB_EcoS_HdH2__MK373796	0.993964	0.6
Escherichia_phage_slur06__LN881731	Escherichia_phage_vB_EcoS_HdK1__MK373794	0.973421	2.66
Escherichia_phage_slur06__LN881731	Escherichia_phage_vB_EcoS_HdSG1__MK373795	0.97283	2.72
Escherichia_phage_slur06__LN881731	Escherichia_phage_vB_EcoS_MM01__MK373793	0.853177	14.68
Escherichia_phage_slur06__LN881731	Escherichia_phage_vB_EcoS_PTXU06__MK373789	0.114242	88.58
Escherichia_phage_slur06__LN881731	Escherichia_phage_vB_EcoS_VAH1__MK373792	0.99613	0.39
Escherichia_phage_slur06__LN881731	Escherichia_phage_vB_EcoS_WF5505__MK373790	0.103445	89.66
Escherichia_phage_slur06__LN881731	Escherichia_phage_vB_EcoS_WFI__MK373791	0.0836841	91.63
Escherichia_phage_slur06__LN881731	Escherichia_virus_Lambda__NC_001416	0.928418	7.16
Escherichia_phage_slur06__LN881731	Escherichia_virus_vB_Eco_mar003J3__LR027389	0.994536	0.55
Escherichia_phage_slur06__LN881731	Escherichia_virus_vB_Eco_mar004NP2__LR027384	0.991738	0.83
Escherichia_phage_slur06__LN881731	Pantoea_phage_vB_PagS_Vid5__MG948468	0.978427	2.16
Escherichia_phage_slur06__LN881731	Salmonella_phage_S131__MH370378	0.992945	0.71
Escherichia_phage_slur09__LN887948	Bacteriophage_T5_like_chee130_1__MF431736	0.253962	74.6
Escherichia_phage_slur09__LN887948	Bacteriophage_T5_like_chee24__MF431730	0.196197	80.38
Escherichia_phage_slur09__LN887948	Bacteriophage_T5_like_pork27__MF431731	0.191481	80.85
Escherichia_phage_slur09__LN887948	Bacteriophage_T5_like_pork29__MF431732	0.196491	80.35
Escherichia_phage_slur09__LN887948	Bacteriophage_T5_like_poul149__MF431738	0.252668	74.73
Escherichia_phage_slur09__LN887948	Bacteriophage_T5_like_saus111K__MF431734	0.192537	80.75
Escherichia_phage_slur09__LN887948	Bacteriophage_T5_like_saus132__MF431737	0.252636	74.74
Escherichia_phage_slur09__LN887948	Bacteriophage_T5_like_saus47N__MF431733	0.193848	80.62
Escherichia_phage_slur09__LN887948	Escherichia_phage_DTL__MG050172	0.982078	1.79
Escherichia_phage_slur09__LN887948	Escherichia_phage_Gostya9__MH203051	0.18609	81.39
Escherichia_phage_slur09__LN887948	Escherichia_phage_OSYSP__MF402939	0.133275	86.67
Escherichia_phage_slur09__LN887948	Escherichia_phage_vB_Eco_SLUR25__LT907986	0.990736	0.93
Escherichia_phage_slur09__LN887948	Escherichia_phage_vB_Eco_SLUR26__LR025198	0.968125	3.19
Escherichia_phage_slur09__LN887948	Escherichia_phage_vB_Eco_SLUR63__LR025196	0.990741	0.93
Escherichia_phage_slur09__LN887948	Escherichia_phage_vB_Eco_SLUR75__LR025197	0.969773	3.02
Escherichia_phage_slur09__LN887948	Escherichia_phage_vB_Eco_SLUR76__LR025195	0.968125	3.19
Escherichia_phage_slur09__LN887948	Escherichia_phage_vB_Eco_swan01__LT841304	0.993084	0.69
Escherichia_phage_slur09__LN887948	Escherichia_phage_vB_EcoS_EASG3__MK373799	0.142439	85.76
Escherichia_phage_slur09__LN887948	Escherichia_phage_vB_EcoS_G29_2__MK373798	0.993558	0.64
Escherichia_phage_slur09__LN887948	Escherichia_phage_vB_EcoS_HASG4__MK373797	0.143848	85.62
Escherichia_phage_slur09__LN887948	Escherichia_phage_vB_EcoS_HdH2__MK373796	0.170919	82.91
Escherichia_phage_slur09__LN887948	Escherichia_phage_vB_EcoS_HdK1__MK373794	0.978183	2.18
Escherichia_phage_slur09__LN887948	Escherichia_phage_vB_EcoS_HdSG1__MK373795	0.984761	1.52
Escherichia_phage_slur09__LN887948	Escherichia_phage_vB_EcoS_MM01__MK373793	0.994543	0.55
Escherichia_phage_slur09__LN887948	Escherichia_phage_vB_EcoS_PTXU06__MK373789	0.994228	0.58
Escherichia_phage_slur09__LN887948	Escherichia_phage_vB_EcoS_VAH1__MK373792	0.179379	82.06
Escherichia_phage_slur09__LN887948	Escherichia_phage_vB_EcoS_WF5505__MK373790	0.997621	0.24
Escherichia_phage_slur09__LN887948	Escherichia_phage_vB_EcoS_WFI__MK373791	0.994769	0.52
Escherichia_phage_slur09__LN887948	Escherichia_virus_Lambda__NC_001416	0.991838	0.82
Escherichia_phage_slur09__LN887948	Escherichia_virus_vB_Eco_mar003J3__LR027389	0.220101	77.99
Escherichia_phage_slur09__LN887948	Escherichia_virus_vB_Eco_mar004NP2__LR027384	0.161594	83.84
Escherichia_phage_slur09__LN887948	Pantoea_phage_vB_PagS_Vid5__MG948468	0.995659	0.43
Escherichia_phage_slur09__LN887948	Salmonella_phage_S131__MH370378	0.138706	86.13
Escherichia_phage_vB_Eco_SLUR25__LT907986	Bacteriophage_T5_like_chee130_1__MF431736	0.985636	1.44
Escherichia_phage_vB_Eco_SLUR25__LT907986	Bacteriophage_T5_like_chee24__MF431730	0.981797	1.82
Escherichia_phage_vB_Eco_SLUR25__LT907986	Bacteriophage_T5_like_pork27__MF431731	0.981854	1.81
Escherichia_phage_vB_Eco_SLUR25__LT907986	Bacteriophage_T5_like_pork29__MF431732	0.981786	1.82
Escherichia_phage_vB_Eco_SLUR25__LT907986	Bacteriophage_T5_like_poul149__MF431738	0.985476	1.45
Escherichia_phage_vB_Eco_SLUR25__LT907986	Bacteriophage_T5_like_saus111K__MF431734	0.981836	1.82
Escherichia_phage_vB_Eco_SLUR25__LT907986	Bacteriophage_T5_like_saus132__MF431737	0.985476	1.45
Escherichia_phage_vB_Eco_SLUR25__LT907986	Bacteriophage_T5_like_saus47N__MF431733	0.981813	1.82
Escherichia_phage_vB_Eco_SLUR25__LT907986	Escherichia_phage_DTL__MG050172	0.963867	3.61
Escherichia_phage_vB_Eco_SLUR25__LT907986	Escherichia_phage_Gostya9__MH203051	0.966667	3.33
Escherichia_phage_vB_Eco_SLUR25__LT907986	Escherichia_phage_OSYSP__MF402939	0.980526	1.95
Escherichia_phage_vB_Eco_SLUR25__LT907986	Escherichia_phage_vB_EcoS_EASG3__MK373799	0.9912	0.88
Escherichia_phage_vB_Eco_SLUR25__LT907986	Escherichia_phage_vB_EcoS_G29_2__MK373798	0.940257	5.97
Escherichia_phage_vB_Eco_SLUR25__LT907986	Escherichia_phage_vB_EcoS_HASG4__MK373797	0.991163	0.88
Escherichia_phage_vB_Eco_SLUR25__LT907986	Escherichia_phage_vB_EcoS_HdH2__MK373796	0.985739	1.43
Escherichia_phage_vB_Eco_SLUR25__LT907986	Escherichia_phage_vB_EcoS_HdK1__MK373794	0.556317	44.37
Escherichia_phage_vB_Eco_SLUR25__LT907986	Escherichia_phage_vB_EcoS_HdSG1__MK373795	0.536915	46.31
Escherichia_phage_vB_Eco_SLUR25__LT907986	Escherichia_phage_vB_EcoS_MM01__MK373793	0.965412	3.46
Escherichia_phage_vB_Eco_SLUR25__LT907986	Escherichia_phage_vB_EcoS_PTXU06__MK373789	0.964749	3.53
Escherichia_phage_vB_Eco_SLUR25__LT907986	Escherichia_phage_vB_EcoS_VAH1__MK373792	0.991673	0.83
Escherichia_phage_vB_Eco_SLUR25__LT907986	Escherichia_phage_vB_EcoS_WF5505__MK373790	0.964825	3.52
Escherichia_phage_vB_Eco_SLUR25__LT907986	Escherichia_phage_vB_EcoS_WFI__MK373791	0.968942	3.11
Escherichia_phage_vB_Eco_SLUR25__LT907986	Escherichia_virus_Lambda__NC_001416	0.985553	1.44
Escherichia_phage_vB_Eco_SLUR25__LT907986	Pantoea_phage_vB_PagS_Vid5__MG948468	0.588974	41.1
Escherichia_phage_vB_Eco_SLUR25__LT907986	Salmonella_phage_S131__MH370378	0.981957	1.8
Escherichia_phage_vB_Eco_SLUR26__LR025198	Bacteriophage_T5_like_chee130_1__MF431736	0.984104	1.59
Escherichia_phage_vB_Eco_SLUR26__LR025198	Bacteriophage_T5_like_chee24__MF431730	0.982859	1.71
Escherichia_phage_vB_Eco_SLUR26__LR025198	Bacteriophage_T5_like_pork27__MF431731	0.982912	1.71
Escherichia_phage_vB_Eco_SLUR26__LR025198	Bacteriophage_T5_like_pork29__MF431732	0.982849	1.72
Escherichia_phage_vB_Eco_SLUR26__LR025198	Bacteriophage_T5_like_poul149__MF431738	0.98527	1.47
Escherichia_phage_vB_Eco_SLUR26__LR025198	Bacteriophage_T5_like_saus111K__MF431734	0.982895	1.71
Escherichia_phage_vB_Eco_SLUR26__LR025198	Bacteriophage_T5_like_saus132__MF431737	0.98527	1.47
Escherichia_phage_vB_Eco_SLUR26__LR025198	Bacteriophage_T5_like_saus47N__MF431733	0.982874	1.71
Escherichia_phage_vB_Eco_SLUR26__LR025198	Escherichia_phage_DTL__MG050172	0.9633	3.67
Escherichia_phage_vB_Eco_SLUR26__LR025198	Escherichia_phage_Gostya9__MH203051	0.988079	1.19
Escherichia_phage_vB_Eco_SLUR26__LR025198	Escherichia_phage_OSYSP__MF402939	0.979532	2.05
Escherichia_phage_vB_Eco_SLUR26__LR025198	Escherichia_phage_vB_Eco_SLUR25__LT907986	0.129777	87.02
Escherichia_phage_vB_Eco_SLUR26__LR025198	Escherichia_phage_vB_Eco_swan01__LT841304	0.973255	2.67
Escherichia_phage_vB_Eco_SLUR26__LR025198	Escherichia_phage_vB_EcoS_EASG3__MK373799	0.973479	2.65
Escherichia_phage_vB_Eco_SLUR26__LR025198	Escherichia_phage_vB_EcoS_G29_2__MK373798	0.945485	5.45
Escherichia_phage_vB_Eco_SLUR26__LR025198	Escherichia_phage_vB_EcoS_HASG4__MK373797	0.973406	2.66
Escherichia_phage_vB_Eco_SLUR26__LR025198	Escherichia_phage_vB_EcoS_HdH2__MK373796	0.981981	1.8
Escherichia_phage_vB_Eco_SLUR26__LR025198	Escherichia_phage_vB_EcoS_HdK1__MK373794	0.552161	44.78
Escherichia_phage_vB_Eco_SLUR26__LR025198	Escherichia_phage_vB_EcoS_HdSG1__MK373795	0.536816	46.32
Escherichia_phage_vB_Eco_SLUR26__LR025198	Escherichia_phage_vB_EcoS_MM01__MK373793	0.96669	3.33
Escherichia_phage_vB_Eco_SLUR26__LR025198	Escherichia_phage_vB_EcoS_PTXU06__MK373789	0.970796	2.92
Escherichia_phage_vB_Eco_SLUR26__LR025198	Escherichia_phage_vB_EcoS_VAH1__MK373792	0.972201	2.78
Escherichia_phage_vB_Eco_SLUR26__LR025198	Escherichia_phage_vB_EcoS_WF5505__MK373790	0.971813	2.82
Escherichia_phage_vB_Eco_SLUR26__LR025198	Escherichia_phage_vB_EcoS_WFI__MK373791	0.96809	3.19
Escherichia_phage_vB_Eco_SLUR26__LR025198	Escherichia_virus_Lambda__NC_001416	0.98323	1.68
Escherichia_phage_vB_Eco_SLUR26__LR025198	Escherichia_virus_vB_Eco_mar003J3__LR027389	0.984381	1.56
Escherichia_phage_vB_Eco_SLUR26__LR025198	Escherichia_virus_vB_Eco_mar004NP2__LR027384	0.984051	1.59
Escherichia_phage_vB_Eco_SLUR26__LR025198	Pantoea_phage_vB_PagS_Vid5__MG948468	0.58999	41
Escherichia_phage_vB_Eco_SLUR26__LR025198	Salmonella_phage_S131__MH370378	0.977293	2.27
Escherichia_phage_vB_Eco_SLUR63__LR025196	Bacteriophage_T5_like_chee130_1__MF431736	0.985644	1.44
Escherichia_phage_vB_Eco_SLUR63__LR025196	Bacteriophage_T5_like_chee24__MF431730	0.981807	1.82
Escherichia_phage_vB_Eco_SLUR63__LR025196	Bacteriophage_T5_like_pork27__MF431731	0.981865	1.81
Escherichia_phage_vB_Eco_SLUR63__LR025196	Bacteriophage_T5_like_pork29__MF431732	0.981796	1.82
Escherichia_phage_vB_Eco_SLUR63__LR025196	Bacteriophage_T5_like_poul149__MF431738	0.985485	1.45
Escherichia_phage_vB_Eco_SLUR63__LR025196	Bacteriophage_T5_like_saus111K__MF431734	0.981846	1.82
Escherichia_phage_vB_Eco_SLUR63__LR025196	Bacteriophage_T5_like_saus132__MF431737	0.985485	1.45
Escherichia_phage_vB_Eco_SLUR63__LR025196	Bacteriophage_T5_like_saus47N__MF431733	0.981823	1.82
Escherichia_phage_vB_Eco_SLUR63__LR025196	Escherichia_phage_DTL__MG050172	0.963902	3.61
Escherichia_phage_vB_Eco_SLUR63__LR025196	Escherichia_phage_Gostya9__MH203051	0.966687	3.33
Escherichia_phage_vB_Eco_SLUR63__LR025196	Escherichia_phage_OSYSP__MF402939	0.980538	1.95
Escherichia_phage_vB_Eco_SLUR63__LR025196	Escherichia_phage_vB_Eco_SLUR25__LT907986	0.0106877	98.93
Escherichia_phage_vB_Eco_SLUR63__LR025196	Escherichia_phage_vB_Eco_SLUR26__LR025198	0.126191	87.38
Escherichia_phage_vB_Eco_SLUR63__LR025196	Escherichia_phage_vB_Eco_SLUR75__LR025197	0.11409	88.59
Escherichia_phage_vB_Eco_SLUR63__LR025196	Escherichia_phage_vB_Eco_swan01__LT841304	0.972703	2.73
Escherichia_phage_vB_Eco_SLUR63__LR025196	Escherichia_phage_vB_EcoS_EASG3__MK373799	0.991205	0.88
Escherichia_phage_vB_Eco_SLUR63__LR025196	Escherichia_phage_vB_EcoS_G29_2__MK373798	0.94031	5.97
Escherichia_phage_vB_Eco_SLUR63__LR025196	Escherichia_phage_vB_EcoS_HASG4__MK373797	0.991168	0.88
Escherichia_phage_vB_Eco_SLUR63__LR025196	Escherichia_phage_vB_EcoS_HdH2__MK373796	0.985747	1.43
Escherichia_phage_vB_Eco_SLUR63__LR025196	Escherichia_phage_vB_EcoS_HdK1__MK373794	0.551048	44.9
Escherichia_phage_vB_Eco_SLUR63__LR025196	Escherichia_phage_vB_EcoS_HdSG1__MK373795	0.536492	46.35
Escherichia_phage_vB_Eco_SLUR63__LR025196	Escherichia_phage_vB_EcoS_MM01__MK373793	0.965444	3.46
Escherichia_phage_vB_Eco_SLUR63__LR025196	Escherichia_phage_vB_EcoS_PTXU06__MK373789	0.964782	3.52
Escherichia_phage_vB_Eco_SLUR63__LR025196	Escherichia_phage_vB_EcoS_VAH1__MK373792	0.991677	0.83
Escherichia_phage_vB_Eco_SLUR63__LR025196	Escherichia_phage_vB_EcoS_WF5505__MK373790	0.964857	3.51
Escherichia_phage_vB_Eco_SLUR63__LR025196	Escherichia_phage_vB_EcoS_WFI__MK373791	0.968971	3.1
Escherichia_phage_vB_Eco_SLUR63__LR025196	Escherichia_virus_Lambda__NC_001416	0.985566	1.44
Escherichia_phage_vB_Eco_SLUR63__LR025196	Escherichia_virus_vB_Eco_mar003J3__LR027389	0.989722	1.03
Escherichia_phage_vB_Eco_SLUR63__LR025196	Escherichia_virus_vB_Eco_mar004NP2__LR027384	0.978593	2.14
Escherichia_phage_vB_Eco_SLUR63__LR025196	Pantoea_phage_vB_PagS_Vid5__MG948468	0.585856	41.41
Escherichia_phage_vB_Eco_SLUR63__LR025196	Salmonella_phage_S131__MH370378	0.981968	1.8
Escherichia_phage_vB_Eco_SLUR75__LR025197	Bacteriophage_T5_like_chee130_1__MF431736	0.9837	1.63
Escherichia_phage_vB_Eco_SLUR75__LR025197	Bacteriophage_T5_like_chee24__MF431730	0.980438	1.96
Escherichia_phage_vB_Eco_SLUR75__LR025197	Bacteriophage_T5_like_pork27__MF431731	0.980499	1.95
Escherichia_phage_vB_Eco_SLUR75__LR025197	Bacteriophage_T5_like_pork29__MF431732	0.980426	1.96
Escherichia_phage_vB_Eco_SLUR75__LR025197	Bacteriophage_T5_like_poul149__MF431738	0.985931	1.41
Escherichia_phage_vB_Eco_SLUR75__LR025197	Bacteriophage_T5_like_saus111K__MF431734	0.980479	1.95
Escherichia_phage_vB_Eco_SLUR75__LR025197	Bacteriophage_T5_like_saus132__MF431737	0.985931	1.41
Escherichia_phage_vB_Eco_SLUR75__LR025197	Bacteriophage_T5_like_saus47N__MF431733	0.980455	1.95
Escherichia_phage_vB_Eco_SLUR75__LR025197	Escherichia_phage_DTL__MG050172	0.970359	2.96
Escherichia_phage_vB_Eco_SLUR75__LR025197	Escherichia_phage_Gostya9__MH203051	0.990953	0.9
Escherichia_phage_vB_Eco_SLUR75__LR025197	Escherichia_phage_OSYSP__MF402939	0.981689	1.83
Escherichia_phage_vB_Eco_SLUR75__LR025197	Escherichia_phage_vB_Eco_SLUR25__LT907986	0.118197	88.18
Escherichia_phage_vB_Eco_SLUR75__LR025197	Escherichia_phage_vB_Eco_SLUR26__LR025198	0.0808594	91.91
Escherichia_phage_vB_Eco_SLUR75__LR025197	Escherichia_phage_vB_Eco_swan01__LT841304	0.971378	2.86
Escherichia_phage_vB_Eco_SLUR75__LR025197	Escherichia_phage_vB_EcoS_EASG3__MK373799	0.973083	2.69
Escherichia_phage_vB_Eco_SLUR75__LR025197	Escherichia_phage_vB_EcoS_G29_2__MK373798	0.94502	5.5
Escherichia_phage_vB_Eco_SLUR75__LR025197	Escherichia_phage_vB_EcoS_HASG4__MK373797	0.972969	2.7
Escherichia_phage_vB_Eco_SLUR75__LR025197	Escherichia_phage_vB_EcoS_HdH2__MK373796	0.983502	1.65
Escherichia_phage_vB_Eco_SLUR75__LR025197	Escherichia_phage_vB_EcoS_HdK1__MK373794	0.553641	44.64
Escherichia_phage_vB_Eco_SLUR75__LR025197	Escherichia_phage_vB_EcoS_HdSG1__MK373795	0.542956	45.7
Escherichia_phage_vB_Eco_SLUR75__LR025197	Escherichia_phage_vB_EcoS_MM01__MK373793	0.970353	2.96
Escherichia_phage_vB_Eco_SLUR75__LR025197	Escherichia_phage_vB_EcoS_PTXU06__MK373789	0.969076	3.09
Escherichia_phage_vB_Eco_SLUR75__LR025197	Escherichia_phage_vB_EcoS_VAH1__MK373792	0.97352	2.65
Escherichia_phage_vB_Eco_SLUR75__LR025197	Escherichia_phage_vB_EcoS_WF5505__MK373790	0.970065	2.99
Escherichia_phage_vB_Eco_SLUR75__LR025197	Escherichia_phage_vB_EcoS_WFI__MK373791	0.967094	3.29
Escherichia_phage_vB_Eco_SLUR75__LR025197	Escherichia_virus_Lambda__NC_001416	0.983831	1.62
Escherichia_phage_vB_Eco_SLUR75__LR025197	Escherichia_virus_vB_Eco_mar003J3__LR027389	0.986664	1.33
Escherichia_phage_vB_Eco_SLUR75__LR025197	Escherichia_virus_vB_Eco_mar004NP2__LR027384	0.986734	1.33
Escherichia_phage_vB_Eco_SLUR75__LR025197	Pantoea_phage_vB_PagS_Vid5__MG948468	0.593524	40.65
Escherichia_phage_vB_Eco_SLUR75__LR025197	Salmonella_phage_S131__MH370378	0.978895	2.11
Escherichia_phage_vB_Eco_SLUR76__LR025195	Bacteriophage_T5_like_chee130_1__MF431736	0.984104	1.59
Escherichia_phage_vB_Eco_SLUR76__LR025195	Bacteriophage_T5_like_chee24__MF431730	0.982859	1.71
Escherichia_phage_vB_Eco_SLUR76__LR025195	Bacteriophage_T5_like_pork27__MF431731	0.982912	1.71
Escherichia_phage_vB_Eco_SLUR76__LR025195	Bacteriophage_T5_like_pork29__MF431732	0.982849	1.72
Escherichia_phage_vB_Eco_SLUR76__LR025195	Bacteriophage_T5_like_poul149__MF431738	0.98527	1.47
Escherichia_phage_vB_Eco_SLUR76__LR025195	Bacteriophage_T5_like_saus111K__MF431734	0.982895	1.71
Escherichia_phage_vB_Eco_SLUR76__LR025195	Bacteriophage_T5_like_saus132__MF431737	0.98527	1.47
Escherichia_phage_vB_Eco_SLUR76__LR025195	Bacteriophage_T5_like_saus47N__MF431733	0.982874	1.71
Escherichia_phage_vB_Eco_SLUR76__LR025195	Escherichia_phage_DTL__MG050172	0.9633	3.67
Escherichia_phage_vB_Eco_SLUR76__LR025195	Escherichia_phage_Gostya9__MH203051	0.988079	1.19
Escherichia_phage_vB_Eco_SLUR76__LR025195	Escherichia_phage_OSYSP__MF402939	0.979532	2.05
Escherichia_phage_vB_Eco_SLUR76__LR025195	Escherichia_phage_vB_Eco_SLUR25__LT907986	0.129777	87.02
Escherichia_phage_vB_Eco_SLUR76__LR025195	Escherichia_phage_vB_Eco_SLUR26__LR025198	0	100
Escherichia_phage_vB_Eco_SLUR76__LR025195	Escherichia_phage_vB_Eco_SLUR63__LR025196	0.126191	87.38
Escherichia_phage_vB_Eco_SLUR76__LR025195	Escherichia_phage_vB_Eco_SLUR75__LR025197	0.0808594	91.91
Escherichia_phage_vB_Eco_SLUR76__LR025195	Escherichia_phage_vB_Eco_swan01__LT841304	0.973255	2.67
Escherichia_phage_vB_Eco_SLUR76__LR025195	Escherichia_phage_vB_EcoS_EASG3__MK373799	0.973479	2.65
Escherichia_phage_vB_Eco_SLUR76__LR025195	Escherichia_phage_vB_EcoS_G29_2__MK373798	0.945485	5.45
Escherichia_phage_vB_Eco_SLUR76__LR025195	Escherichia_phage_vB_EcoS_HASG4__MK373797	0.973406	2.66
Escherichia_phage_vB_Eco_SLUR76__LR025195	Escherichia_phage_vB_EcoS_HdH2__MK373796	0.981981	1.8
Escherichia_phage_vB_Eco_SLUR76__LR025195	Escherichia_phage_vB_EcoS_HdK1__MK373794	0.552161	44.78
Escherichia_phage_vB_Eco_SLUR76__LR025195	Escherichia_phage_vB_EcoS_HdSG1__MK373795	0.536816	46.32
Escherichia_phage_vB_Eco_SLUR76__LR025195	Escherichia_phage_vB_EcoS_MM01__MK373793	0.96669	3.33
Escherichia_phage_vB_Eco_SLUR76__LR025195	Escherichia_phage_vB_EcoS_PTXU06__MK373789	0.970796	2.92
Escherichia_phage_vB_Eco_SLUR76__LR025195	Escherichia_phage_vB_EcoS_VAH1__MK373792	0.972201	2.78
Escherichia_phage_vB_Eco_SLUR76__LR025195	Escherichia_phage_vB_EcoS_WF5505__MK373790	0.971813	2.82
Escherichia_phage_vB_Eco_SLUR76__LR025195	Escherichia_phage_vB_EcoS_WFI__MK373791	0.96809	3.19
Escherichia_phage_vB_Eco_SLUR76__LR025195	Escherichia_virus_Lambda__NC_001416	0.98323	1.68
Escherichia_phage_vB_Eco_SLUR76__LR025195	Escherichia_virus_vB_Eco_mar003J3__LR027389	0.984381	1.56
Escherichia_phage_vB_Eco_SLUR76__LR025195	Escherichia_virus_vB_Eco_mar004NP2__LR027384	0.984051	1.59
Escherichia_phage_vB_Eco_SLUR76__LR025195	Pantoea_phage_vB_PagS_Vid5__MG948468	0.590042	41
Escherichia_phage_vB_Eco_SLUR76__LR025195	Salmonella_phage_S131__MH370378	0.977293	2.27
Escherichia_phage_vB_Eco_swan01__LT841304	Bacteriophage_T5_like_chee130_1__MF431736	0.990067	0.99
Escherichia_phage_vB_Eco_swan01__LT841304	Bacteriophage_T5_like_chee24__MF431730	0.991302	0.87
Escherichia_phage_vB_Eco_swan01__LT841304	Bacteriophage_T5_like_pork27__MF431731	0.99133	0.87
Escherichia_phage_vB_Eco_swan01__LT841304	Bacteriophage_T5_like_pork29__MF431732	0.991296	0.87
Escherichia_phage_vB_Eco_swan01__LT841304	Bacteriophage_T5_like_poul149__MF431738	0.989872	1.01
Escherichia_phage_vB_Eco_swan01__LT841304	Bacteriophage_T5_like_saus111K__MF431734	0.991321	0.87
Escherichia_phage_vB_Eco_swan01__LT841304	Bacteriophage_T5_like_saus132__MF431737	0.989872	1.01
Escherichia_phage_vB_Eco_swan01__LT841304	Bacteriophage_T5_like_saus47N__MF431733	0.99131	0.87
Escherichia_phage_vB_Eco_swan01__LT841304	Escherichia_phage_DTL__MG050172	0.54628	45.37
Escherichia_phage_vB_Eco_swan01__LT841304	Escherichia_phage_Gostya9__MH203051	0.990245	0.98
Escherichia_phage_vB_Eco_swan01__LT841304	Escherichia_phage_OSYSP__MF402939	0.991966	0.8
Escherichia_phage_vB_Eco_swan01__LT841304	Escherichia_phage_vB_Eco_SLUR25__LT907986	0.972679	2.73
Escherichia_phage_vB_Eco_swan01__LT841304	Escherichia_phage_vB_EcoS_EASG3__MK373799	0.991818	0.82
Escherichia_phage_vB_Eco_swan01__LT841304	Escherichia_phage_vB_EcoS_G29_2__MK373798	0.247346	75.27
Escherichia_phage_vB_Eco_swan01__LT841304	Escherichia_phage_vB_EcoS_HASG4__MK373797	0.991781	0.82
Escherichia_phage_vB_Eco_swan01__LT841304	Escherichia_phage_vB_EcoS_HdH2__MK373796	0.99448	0.55
Escherichia_phage_vB_Eco_swan01__LT841304	Escherichia_phage_vB_EcoS_HdK1__MK373794	0.965578	3.44
Escherichia_phage_vB_Eco_swan01__LT841304	Escherichia_phage_vB_EcoS_HdSG1__MK373795	0.965194	3.48
Escherichia_phage_vB_Eco_swan01__LT841304	Escherichia_phage_vB_EcoS_MM01__MK373793	0.529133	47.09
Escherichia_phage_vB_Eco_swan01__LT841304	Escherichia_phage_vB_EcoS_PTXU06__MK373789	0.844112	15.59
Escherichia_phage_vB_Eco_swan01__LT841304	Escherichia_phage_vB_EcoS_VAH1__MK373792	0.993326	0.67
Escherichia_phage_vB_Eco_swan01__LT841304	Escherichia_phage_vB_EcoS_WF5505__MK373790	0.86462	13.54
Escherichia_phage_vB_Eco_swan01__LT841304	Escherichia_phage_vB_EcoS_WFI__MK373791	0.852642	14.74
Escherichia_phage_vB_Eco_swan01__LT841304	Escherichia_virus_Lambda__NC_001416	0.92552	7.45
Escherichia_phage_vB_Eco_swan01__LT841304	Pantoea_phage_vB_PagS_Vid5__MG948468	0.976327	2.37
Escherichia_phage_vB_Eco_swan01__LT841304	Salmonella_phage_S131__MH370378	0.991085	0.89
Escherichia_phage_vB_EcoS_AHP42__KF771237	Bacteriophage_T5_like_chee130_1__MF431736	0.990096	0.99
Escherichia_phage_vB_EcoS_AHP42__KF771237	Bacteriophage_T5_like_chee24__MF431730	0.998216	0.18
Escherichia_phage_vB_EcoS_AHP42__KF771237	Bacteriophage_T5_like_pork27__MF431731	0.998222	0.18
Escherichia_phage_vB_EcoS_AHP42__KF771237	Bacteriophage_T5_like_pork29__MF431732	0.998215	0.18
Escherichia_phage_vB_EcoS_AHP42__KF771237	Bacteriophage_T5_like_poul149__MF431738	0.991475	0.85
Escherichia_phage_vB_EcoS_AHP42__KF771237	Bacteriophage_T5_like_saus111K__MF431734	0.99822	0.18
Escherichia_phage_vB_EcoS_AHP42__KF771237	Bacteriophage_T5_like_saus132__MF431737	0.991475	0.85
Escherichia_phage_vB_EcoS_AHP42__KF771237	Bacteriophage_T5_like_saus47N__MF431733	0.998218	0.18
Escherichia_phage_vB_EcoS_AHP42__KF771237	Citrobacter_virus_Stevie__KM236241	0.530537	46.95
Escherichia_phage_vB_EcoS_AHP42__KF771237	Enterobacteria_phage_9g__KJ419279	0.959417	4.06
Escherichia_phage_vB_EcoS_AHP42__KF771237	Enterobacteria_phage_DT571_2__KM979355	0.995373	0.46
Escherichia_phage_vB_EcoS_AHP42__KF771237	Enterobacteria_phage_JenK1__KP719134	0.96139	3.86
Escherichia_phage_vB_EcoS_AHP42__KF771237	Enterobacteria_phage_JenP1__KP719132	0.962877	3.71
Escherichia_phage_vB_EcoS_AHP42__KF771237	Enterobacteria_phage_JenP2__KP719133	0.968503	3.15
Escherichia_phage_vB_EcoS_AHP42__KF771237	Escherichia_phage_APCEc03__KR422353	0.988084	1.19
Escherichia_phage_vB_EcoS_AHP42__KF771237	Escherichia_phage_C119__KT825490	0.0997682	90.02
Escherichia_phage_vB_EcoS_AHP42__KF771237	Escherichia_phage_CAjan__KP064094	0.966687	3.33
Escherichia_phage_vB_EcoS_AHP42__KF771237	Escherichia_phage_DTL__MG050172	0.35809	64.19
Escherichia_phage_vB_EcoS_AHP42__KF771237	Escherichia_phage_EK99P_1__KM233151	0.843044	15.7
Escherichia_phage_vB_EcoS_AHP42__KF771237	Escherichia_phage_Envy__KX534335	0.874401	12.56
Escherichia_phage_vB_EcoS_AHP42__KF771237	Escherichia_phage_Gluttony__KX534336	0.865625	13.44
Escherichia_phage_vB_EcoS_AHP42__KF771237	Escherichia_phage_Gostya9__MH203051	0.987374	1.26
Escherichia_phage_vB_EcoS_AHP42__KF771237	Escherichia_phage_JMPW1__KU194206	0.535457	46.45
Escherichia_phage_vB_EcoS_AHP42__KF771237	Escherichia_phage_Lust__KX534338	0.861095	13.89
Escherichia_phage_vB_EcoS_AHP42__KF771237	Escherichia_phage_OSYSP__MF402939	0.995922	0.41
Escherichia_phage_vB_EcoS_AHP42__KF771237	Escherichia_phage_Pride__KX534341	0.86634	13.37
Escherichia_phage_vB_EcoS_AHP42__KF771237	Escherichia_phage_Seurat__KM236243	0.97248	2.75
Escherichia_phage_vB_EcoS_AHP42__KF771237	Escherichia_phage_slur01__LN881725	0.96257	3.74
Escherichia_phage_vB_EcoS_AHP42__KF771237	Escherichia_phage_slur05__LN881730	0.851791	14.82
Escherichia_phage_vB_EcoS_AHP42__KF771237	Escherichia_phage_slur06__LN881731	0.852386	14.76
Escherichia_phage_vB_EcoS_AHP42__KF771237	Escherichia_phage_slur09__LN887948	0.989698	1.03
Escherichia_phage_vB_EcoS_AHP42__KF771237	Escherichia_phage_vB_Eco_SLUR25__LT907986	0.967934	3.21
Escherichia_phage_vB_EcoS_AHP42__KF771237	Escherichia_phage_vB_Eco_SLUR26__LR025198	0.964924	3.51
Escherichia_phage_vB_EcoS_AHP42__KF771237	Escherichia_phage_vB_Eco_SLUR63__LR025196	0.967963	3.2
Escherichia_phage_vB_EcoS_AHP42__KF771237	Escherichia_phage_vB_Eco_SLUR75__LR025197	0.971883	2.81
Escherichia_phage_vB_EcoS_AHP42__KF771237	Escherichia_phage_vB_Eco_SLUR76__LR025195	0.964924	3.51
Escherichia_phage_vB_EcoS_AHP42__KF771237	Escherichia_phage_vB_Eco_swan01__LT841304	0.546981	45.3
Escherichia_phage_vB_EcoS_AHP42__KF771237	Escherichia_phage_vB_EcoS_AHS24__KF771238	0.0612942	93.87
Escherichia_phage_vB_EcoS_AHP42__KF771237	Escherichia_phage_vB_EcoS_AKS96__KF771239	0.0409034	95.91
Escherichia_phage_vB_EcoS_AHP42__KF771237	Escherichia_phage_vB_Ecos_CEB_EC3a__KY398841	0.343008	65.7
Escherichia_phage_vB_EcoS_AHP42__KF771237	Escherichia_phage_vB_EcoS_EASG3__MK373799	0.995403	0.46
Escherichia_phage_vB_EcoS_AHP42__KF771237	Escherichia_phage_vB_EcoS_FFH1__KJ190157	0.99457	0.54
Escherichia_phage_vB_EcoS_AHP42__KF771237	Escherichia_phage_vB_EcoS_G29_2__MK373798	0.544835	45.52
Escherichia_phage_vB_EcoS_AHP42__KF771237	Escherichia_phage_vB_EcoS_HASG4__MK373797	0.995382	0.46
Escherichia_phage_vB_EcoS_AHP42__KF771237	Escherichia_phage_vB_EcoS_HdH2__MK373796	0.989539	1.05
Escherichia_phage_vB_EcoS_AHP42__KF771237	Escherichia_phage_vB_EcoS_HdK1__MK373794	0.960985	3.9
Escherichia_phage_vB_EcoS_AHP42__KF771237	Escherichia_phage_vB_EcoS_HdSG1__MK373795	0.962944	3.71
Escherichia_phage_vB_EcoS_AHP42__KF771237	Escherichia_phage_vB_EcoS_IME253__KX130960	0.36298	63.7
Escherichia_phage_vB_EcoS_AHP42__KF771237	Escherichia_phage_vB_EcoS_MM01__MK373793	0.409141	59.09
Escherichia_phage_vB_EcoS_AHP42__KF771237	Escherichia_phage_vB_EcoS_PTXU06__MK373789	0.867123	13.29
Escherichia_phage_vB_EcoS_AHP42__KF771237	Escherichia_phage_vB_EcoS_VAH1__MK373792	0.98826	1.17
Escherichia_phage_vB_EcoS_AHP42__KF771237	Escherichia_phage_vB_EcoS_WF5505__MK373790	0.859122	14.09
Escherichia_phage_vB_EcoS_AHP42__KF771237	Escherichia_phage_vB_EcoS_WFI__MK373791	0.855675	14.43
Escherichia_phage_vB_EcoS_AHP42__KF771237	Escherichia_phage_YD_2008.s__KM896878	0.865622	13.44
Escherichia_phage_vB_EcoS_AHP42__KF771237	Escherichia_virus_DT57C__KM979354	0.995352	0.46
Escherichia_phage_vB_EcoS_AHP42__KF771237	Escherichia_virus_Lambda__NC_001416	0.922042	7.8
Escherichia_phage_vB_EcoS_AHP42__KF771237	Escherichia_virus_vB_Eco_mar003J3__LR027389	0.988691	1.13
Escherichia_phage_vB_EcoS_AHP42__KF771237	Escherichia_virus_vB_Eco_mar004NP2__LR027384	0.996044	0.4
Escherichia_phage_vB_EcoS_AHP42__KF771237	Klebsiella_phage_1513__KP658157	0.58863	41.14
Escherichia_phage_vB_EcoS_AHP42__KF771237	Klebsiella_phage_KLPN1__KR262148	0.537978	46.2
Escherichia_phage_vB_EcoS_AHP42__KF771237	Klebsiella_phage_PKP126__KR269719	0.55453	44.55
Escherichia_phage_vB_EcoS_AHP42__KF771237	Klebsiella_phage_Sushi__KT001920	0.541446	45.86
Escherichia_phage_vB_EcoS_AHP42__KF771237	Pantoea_phage_vB_PagS_Vid5__MG948468	0.977927	2.21
Escherichia_phage_vB_EcoS_AHP42__KF771237	Salmonella_phage_S131__MH370378	0.996416	0.36
Escherichia_phage_vB_EcoS_AHP42__KF771237	Salmonella_phage_SE1__in_Nonagvirus___KY926791	0.952575	4.74
Escherichia_phage_vB_EcoS_AHP42__KF771237	Shigella_phage_SSP1__KY963424	0.989818	1.02
Escherichia_phage_vB_EcoS_AHS24__KF771238	Bacteriophage_T5_like_chee130_1__MF431736	0.990917	0.91
Escherichia_phage_vB_EcoS_AHS24__KF771238	Bacteriophage_T5_like_chee24__MF431730	0.997601	0.24
Escherichia_phage_vB_EcoS_AHS24__KF771238	Bacteriophage_T5_like_pork27__MF431731	0.997609	0.24
Escherichia_phage_vB_EcoS_AHS24__KF771238	Bacteriophage_T5_like_pork29__MF431732	0.9976	0.24
Escherichia_phage_vB_EcoS_AHS24__KF771238	Bacteriophage_T5_like_poul149__MF431738	0.990795	0.92
Escherichia_phage_vB_EcoS_AHS24__KF771238	Bacteriophage_T5_like_saus111K__MF431734	0.997607	0.24
Escherichia_phage_vB_EcoS_AHS24__KF771238	Bacteriophage_T5_like_saus132__MF431737	0.990795	0.92
Escherichia_phage_vB_EcoS_AHS24__KF771238	Bacteriophage_T5_like_saus47N__MF431733	0.997603	0.24
Escherichia_phage_vB_EcoS_AHS24__KF771238	Citrobacter_virus_Stevie__KM236241	0.526698	47.33
Escherichia_phage_vB_EcoS_AHS24__KF771238	Enterobacteria_phage_9g__KJ419279	0.968131	3.19
Escherichia_phage_vB_EcoS_AHS24__KF771238	Enterobacteria_phage_DT571_2__KM979355	0.994416	0.56
Escherichia_phage_vB_EcoS_AHS24__KF771238	Enterobacteria_phage_JenK1__KP719134	0.962087	3.79
Escherichia_phage_vB_EcoS_AHS24__KF771238	Enterobacteria_phage_JenP1__KP719132	0.964025	3.6
Escherichia_phage_vB_EcoS_AHS24__KF771238	Enterobacteria_phage_JenP2__KP719133	0.969815	3.02
Escherichia_phage_vB_EcoS_AHS24__KF771238	Escherichia_phage_APCEc03__KR422353	0.988754	1.12
Escherichia_phage_vB_EcoS_AHS24__KF771238	Escherichia_phage_C119__KT825490	0.109912	89.01
Escherichia_phage_vB_EcoS_AHS24__KF771238	Escherichia_phage_CAjan__KP064094	0.967551	3.24
Escherichia_phage_vB_EcoS_AHS24__KF771238	Escherichia_phage_DTL__MG050172	0.360726	63.93
Escherichia_phage_vB_EcoS_AHS24__KF771238	Escherichia_phage_EK99P_1__KM233151	0.842775	15.72
Escherichia_phage_vB_EcoS_AHS24__KF771238	Escherichia_phage_Envy__KX534335	0.870472	12.95
Escherichia_phage_vB_EcoS_AHS24__KF771238	Escherichia_phage_Gluttony__KX534336	0.869589	13.04
Escherichia_phage_vB_EcoS_AHS24__KF771238	Escherichia_phage_Gostya9__MH203051	0.990153	0.98
Escherichia_phage_vB_EcoS_AHS24__KF771238	Escherichia_phage_JMPW1__KU194206	0.53053	46.95
Escherichia_phage_vB_EcoS_AHS24__KF771238	Escherichia_phage_Lust__KX534338	0.865217	13.48
Escherichia_phage_vB_EcoS_AHS24__KF771238	Escherichia_phage_OSYSP__MF402939	0.995296	0.47
Escherichia_phage_vB_EcoS_AHS24__KF771238	Escherichia_phage_Pride__KX534341	0.870279	12.97
Escherichia_phage_vB_EcoS_AHS24__KF771238	Escherichia_phage_Seurat__KM236243	0.973808	2.62
Escherichia_phage_vB_EcoS_AHS24__KF771238	Escherichia_phage_slur01__LN881725	0.964701	3.53
Escherichia_phage_vB_EcoS_AHS24__KF771238	Escherichia_phage_slur05__LN881730	0.852048	14.8
Escherichia_phage_vB_EcoS_AHS24__KF771238	Escherichia_phage_slur06__LN881731	0.852638	14.74
Escherichia_phage_vB_EcoS_AHS24__KF771238	Escherichia_phage_slur09__LN887948	0.99156	0.84
Escherichia_phage_vB_EcoS_AHS24__KF771238	Escherichia_phage_vB_Eco_SLUR25__LT907986	0.970952	2.9
Escherichia_phage_vB_EcoS_AHS24__KF771238	Escherichia_phage_vB_Eco_SLUR26__LR025198	0.969076	3.09
Escherichia_phage_vB_EcoS_AHS24__KF771238	Escherichia_phage_vB_Eco_SLUR63__LR025196	0.970978	2.9
Escherichia_phage_vB_EcoS_AHS24__KF771238	Escherichia_phage_vB_Eco_SLUR75__LR025197	0.973223	2.68
Escherichia_phage_vB_EcoS_AHS24__KF771238	Escherichia_phage_vB_Eco_SLUR76__LR025195	0.969076	3.09
Escherichia_phage_vB_EcoS_AHS24__KF771238	Escherichia_phage_vB_Eco_swan01__LT841304	0.545178	45.48
Escherichia_phage_vB_EcoS_AHS24__KF771238	Escherichia_phage_vB_EcoS_AKS96__KF771239	0.0557108	94.43
Escherichia_phage_vB_EcoS_AHS24__KF771238	Escherichia_phage_vB_Ecos_CEB_EC3a__KY398841	0.340056	65.99
Escherichia_phage_vB_EcoS_AHS24__KF771238	Escherichia_phage_vB_EcoS_EASG3__MK373799	0.995418	0.46
Escherichia_phage_vB_EcoS_AHS24__KF771238	Escherichia_phage_vB_EcoS_FFH1__KJ190157	0.992887	0.71
Escherichia_phage_vB_EcoS_AHS24__KF771238	Escherichia_phage_vB_EcoS_G29_2__MK373798	0.543491	45.65
Escherichia_phage_vB_EcoS_AHS24__KF771238	Escherichia_phage_vB_EcoS_HASG4__MK373797	0.995397	0.46
Escherichia_phage_vB_EcoS_AHS24__KF771238	Escherichia_phage_vB_EcoS_HdH2__MK373796	0.990874	0.91
Escherichia_phage_vB_EcoS_AHS24__KF771238	Escherichia_phage_vB_EcoS_HdK1__MK373794	0.960478	3.95
Escherichia_phage_vB_EcoS_AHS24__KF771238	Escherichia_phage_vB_EcoS_HdSG1__MK373795	0.970159	2.98
Escherichia_phage_vB_EcoS_AHS24__KF771238	Escherichia_phage_vB_EcoS_IME253__KX130960	0.366319	63.37
Escherichia_phage_vB_EcoS_AHS24__KF771238	Escherichia_phage_vB_EcoS_MM01__MK373793	0.40409	59.59
Escherichia_phage_vB_EcoS_AHS24__KF771238	Escherichia_phage_vB_EcoS_PTXU06__MK373789	0.865525	13.45
Escherichia_phage_vB_EcoS_AHS24__KF771238	Escherichia_phage_vB_EcoS_VAH1__MK373792	0.990893	0.91
Escherichia_phage_vB_EcoS_AHS24__KF771238	Escherichia_phage_vB_EcoS_WF5505__MK373790	0.859364	14.06
Escherichia_phage_vB_EcoS_AHS24__KF771238	Escherichia_phage_vB_EcoS_WFI__MK373791	0.85587	14.41
Escherichia_phage_vB_EcoS_AHS24__KF771238	Escherichia_phage_YD_2008.s__KM896878	0.865298	13.47
Escherichia_phage_vB_EcoS_AHS24__KF771238	Escherichia_virus_DT57C__KM979354	0.99509	0.49
Escherichia_phage_vB_EcoS_AHS24__KF771238	Escherichia_virus_Lambda__NC_001416	0.920847	7.92
Escherichia_phage_vB_EcoS_AHS24__KF771238	Escherichia_virus_vB_Eco_mar003J3__LR027389	0.990345	0.97
Escherichia_phage_vB_EcoS_AHS24__KF771238	Escherichia_virus_vB_Eco_mar004NP2__LR027384	0.995454	0.45
Escherichia_phage_vB_EcoS_AHS24__KF771238	Klebsiella_phage_1513__KP658157	0.587129	41.29
Escherichia_phage_vB_EcoS_AHS24__KF771238	Klebsiella_phage_KLPN1__KR262148	0.537089	46.29
Escherichia_phage_vB_EcoS_AHS24__KF771238	Klebsiella_phage_PKP126__KR269719	0.554343	44.57
Escherichia_phage_vB_EcoS_AHS24__KF771238	Klebsiella_phage_Sushi__KT001920	0.540027	46
Escherichia_phage_vB_EcoS_AHS24__KF771238	Pantoea_phage_vB_PagS_Vid5__MG948468	0.97797	2.2
Escherichia_phage_vB_EcoS_AHS24__KF771238	Salmonella_phage_S131__MH370378	0.995031	0.5
Escherichia_phage_vB_EcoS_AHS24__KF771238	Salmonella_phage_SE1__in_Nonagvirus___KY926791	0.952496	4.75
Escherichia_phage_vB_EcoS_AHS24__KF771238	Shigella_phage_SSP1__KY963424	0.990992	0.9
Escherichia_phage_vB_EcoS_AKS96__KF771239	Bacteriophage_T5_like_chee130_1__MF431736	0.990992	0.9
Escherichia_phage_vB_EcoS_AKS96__KF771239	Bacteriophage_T5_like_chee24__MF431730	0.997565	0.24
Escherichia_phage_vB_EcoS_AKS96__KF771239	Bacteriophage_T5_like_pork27__MF431731	0.997573	0.24
Escherichia_phage_vB_EcoS_AKS96__KF771239	Bacteriophage_T5_like_pork29__MF431732	0.997563	0.24
Escherichia_phage_vB_EcoS_AKS96__KF771239	Bacteriophage_T5_like_poul149__MF431738	0.99087	0.91
Escherichia_phage_vB_EcoS_AKS96__KF771239	Bacteriophage_T5_like_saus111K__MF431734	0.99757	0.24
Escherichia_phage_vB_EcoS_AKS96__KF771239	Bacteriophage_T5_like_saus132__MF431737	0.99087	0.91
Escherichia_phage_vB_EcoS_AKS96__KF771239	Bacteriophage_T5_like_saus47N__MF431733	0.997567	0.24
Escherichia_phage_vB_EcoS_AKS96__KF771239	Citrobacter_virus_Stevie__KM236241	0.522956	47.7
Escherichia_phage_vB_EcoS_AKS96__KF771239	Enterobacteria_phage_9g__KJ419279	0.9668	3.32
Escherichia_phage_vB_EcoS_AKS96__KF771239	Enterobacteria_phage_DT571_2__KM979355	0.995335	0.47
Escherichia_phage_vB_EcoS_AKS96__KF771239	Enterobacteria_phage_JenK1__KP719134	0.967979	3.2
Escherichia_phage_vB_EcoS_AKS96__KF771239	Enterobacteria_phage_JenP1__KP719132	0.962542	3.75
Escherichia_phage_vB_EcoS_AKS96__KF771239	Enterobacteria_phage_JenP2__KP719133	0.968251	3.17
Escherichia_phage_vB_EcoS_AKS96__KF771239	Escherichia_phage_APCEc03__KR422353	0.989923	1.01
Escherichia_phage_vB_EcoS_AKS96__KF771239	Escherichia_phage_C119__KT825490	0.0962848	90.37
Escherichia_phage_vB_EcoS_AKS96__KF771239	Escherichia_phage_CAjan__KP064094	0.967601	3.24
Escherichia_phage_vB_EcoS_AKS96__KF771239	Escherichia_phage_DTL__MG050172	0.356519	64.35
Escherichia_phage_vB_EcoS_AKS96__KF771239	Escherichia_phage_EK99P_1__KM233151	0.841818	15.82
Escherichia_phage_vB_EcoS_AKS96__KF771239	Escherichia_phage_Envy__KX534335	0.873628	12.64
Escherichia_phage_vB_EcoS_AKS96__KF771239	Escherichia_phage_Gluttony__KX534336	0.866351	13.36
Escherichia_phage_vB_EcoS_AKS96__KF771239	Escherichia_phage_Gostya9__MH203051	0.990297	0.97
Escherichia_phage_vB_EcoS_AKS96__KF771239	Escherichia_phage_JMPW1__KU194206	0.525723	47.43
Escherichia_phage_vB_EcoS_AKS96__KF771239	Escherichia_phage_Lust__KX534338	0.861823	13.82
Escherichia_phage_vB_EcoS_AKS96__KF771239	Escherichia_phage_OSYSP__MF402939	0.995243	0.48
Escherichia_phage_vB_EcoS_AKS96__KF771239	Escherichia_phage_Pride__KX534341	0.867066	13.29
Escherichia_phage_vB_EcoS_AKS96__KF771239	Escherichia_phage_Seurat__KM236243	0.973568	2.64
Escherichia_phage_vB_EcoS_AKS96__KF771239	Escherichia_phage_slur01__LN881725	0.964048	3.6
Escherichia_phage_vB_EcoS_AKS96__KF771239	Escherichia_phage_slur05__LN881730	0.851146	14.89
Escherichia_phage_vB_EcoS_AKS96__KF771239	Escherichia_phage_slur06__LN881731	0.851746	14.83
Escherichia_phage_vB_EcoS_AKS96__KF771239	Escherichia_phage_slur09__LN887948	0.990938	0.91
Escherichia_phage_vB_EcoS_AKS96__KF771239	Escherichia_phage_vB_Eco_SLUR25__LT907986	0.969036	3.1
Escherichia_phage_vB_EcoS_AKS96__KF771239	Escherichia_phage_vB_Eco_SLUR26__LR025198	0.968552	3.14
Escherichia_phage_vB_EcoS_AKS96__KF771239	Escherichia_phage_vB_Eco_SLUR63__LR025196	0.969064	3.09
Escherichia_phage_vB_EcoS_AKS96__KF771239	Escherichia_phage_vB_Eco_SLUR75__LR025197	0.97295	2.7
Escherichia_phage_vB_EcoS_AKS96__KF771239	Escherichia_phage_vB_Eco_SLUR76__LR025195	0.968552	3.14
Escherichia_phage_vB_EcoS_AKS96__KF771239	Escherichia_phage_vB_Eco_swan01__LT841304	0.540759	45.92
Escherichia_phage_vB_EcoS_AKS96__KF771239	Escherichia_phage_vB_Ecos_CEB_EC3a__KY398841	0.342445	65.76
Escherichia_phage_vB_EcoS_AKS96__KF771239	Escherichia_phage_vB_EcoS_EASG3__MK373799	0.994764	0.52
Escherichia_phage_vB_EcoS_AKS96__KF771239	Escherichia_phage_vB_EcoS_FFH1__KJ190157	0.994931	0.51
Escherichia_phage_vB_EcoS_AKS96__KF771239	Escherichia_phage_vB_EcoS_G29_2__MK373798	0.538712	46.13
Escherichia_phage_vB_EcoS_AKS96__KF771239	Escherichia_phage_vB_EcoS_HASG4__MK373797	0.99474	0.53
Escherichia_phage_vB_EcoS_AKS96__KF771239	Escherichia_phage_vB_EcoS_HdH2__MK373796	0.990154	0.98
Escherichia_phage_vB_EcoS_AKS96__KF771239	Escherichia_phage_vB_EcoS_HdK1__MK373794	0.967387	3.26
Escherichia_phage_vB_EcoS_AKS96__KF771239	Escherichia_phage_vB_EcoS_HdSG1__MK373795	0.968575	3.14
Escherichia_phage_vB_EcoS_AKS96__KF771239	Escherichia_phage_vB_EcoS_IME253__KX130960	0.358486	64.15
Escherichia_phage_vB_EcoS_AKS96__KF771239	Escherichia_phage_vB_EcoS_MM01__MK373793	0.403236	59.68
Escherichia_phage_vB_EcoS_AKS96__KF771239	Escherichia_phage_vB_EcoS_PTXU06__MK373789	0.8666	13.34
Escherichia_phage_vB_EcoS_AKS96__KF771239	Escherichia_phage_vB_EcoS_VAH1__MK373792	0.990278	0.97
Escherichia_phage_vB_EcoS_AKS96__KF771239	Escherichia_phage_vB_EcoS_WF5505__MK373790	0.858325	14.17
Escherichia_phage_vB_EcoS_AKS96__KF771239	Escherichia_phage_vB_EcoS_WFI__MK373791	0.854846	14.52
Escherichia_phage_vB_EcoS_AKS96__KF771239	Escherichia_phage_YD_2008.s__KM896878	0.864756	13.52
Escherichia_phage_vB_EcoS_AKS96__KF771239	Escherichia_virus_DT57C__KM979354	0.995314	0.47
Escherichia_phage_vB_EcoS_AKS96__KF771239	Escherichia_virus_Lambda__NC_001416	0.919777	8.02
Escherichia_phage_vB_EcoS_AKS96__KF771239	Escherichia_virus_vB_Eco_mar003J3__LR027389	0.991419	0.86
Escherichia_phage_vB_EcoS_AKS96__KF771239	Escherichia_virus_vB_Eco_mar004NP2__LR027384	0.99601	0.4
Escherichia_phage_vB_EcoS_AKS96__KF771239	Klebsiella_phage_1513__KP658157	0.583055	41.69
Escherichia_phage_vB_EcoS_AKS96__KF771239	Klebsiella_phage_KLPN1__KR262148	0.532277	46.77
Escherichia_phage_vB_EcoS_AKS96__KF771239	Klebsiella_phage_PKP126__KR269719	0.549492	45.05
Escherichia_phage_vB_EcoS_AKS96__KF771239	Klebsiella_phage_Sushi__KT001920	0.536022	46.4
Escherichia_phage_vB_EcoS_AKS96__KF771239	Pantoea_phage_vB_PagS_Vid5__MG948468	0.976949	2.31
Escherichia_phage_vB_EcoS_AKS96__KF771239	Salmonella_phage_S131__MH370378	0.994977	0.5
Escherichia_phage_vB_EcoS_AKS96__KF771239	Salmonella_phage_SE1__in_Nonagvirus___KY926791	0.951519	4.85
Escherichia_phage_vB_EcoS_AKS96__KF771239	Shigella_phage_SSP1__KY963424	0.992169	0.78
Escherichia_phage_vB_Ecos_CEB_EC3a__KY398841	Bacteriophage_T5_like_chee130_1__MF431736	0.994614	0.54
Escherichia_phage_vB_Ecos_CEB_EC3a__KY398841	Bacteriophage_T5_like_chee24__MF431730	0.996983	0.3
Escherichia_phage_vB_Ecos_CEB_EC3a__KY398841	Bacteriophage_T5_like_pork27__MF431731	0.996994	0.3
Escherichia_phage_vB_Ecos_CEB_EC3a__KY398841	Bacteriophage_T5_like_pork29__MF431732	0.996981	0.3
Escherichia_phage_vB_Ecos_CEB_EC3a__KY398841	Bacteriophage_T5_like_poul149__MF431738	0.99454	0.55
Escherichia_phage_vB_Ecos_CEB_EC3a__KY398841	Bacteriophage_T5_like_saus111K__MF431734	0.995987	0.4
Escherichia_phage_vB_Ecos_CEB_EC3a__KY398841	Bacteriophage_T5_like_saus132__MF431737	0.99454	0.55
Escherichia_phage_vB_Ecos_CEB_EC3a__KY398841	Bacteriophage_T5_like_saus47N__MF431733	0.995981	0.4
Escherichia_phage_vB_Ecos_CEB_EC3a__KY398841	Escherichia_phage_DTL__MG050172	0.203748	79.63
Escherichia_phage_vB_Ecos_CEB_EC3a__KY398841	Escherichia_phage_Gostya9__MH203051	0.994126	0.59
Escherichia_phage_vB_Ecos_CEB_EC3a__KY398841	Escherichia_phage_OSYSP__MF402939	0.99382	0.62
Escherichia_phage_vB_Ecos_CEB_EC3a__KY398841	Escherichia_phage_slur01__LN881725	0.959979	4
Escherichia_phage_vB_Ecos_CEB_EC3a__KY398841	Escherichia_phage_slur05__LN881730	0.837689	16.23
Escherichia_phage_vB_Ecos_CEB_EC3a__KY398841	Escherichia_phage_slur06__LN881731	0.838358	16.16
Escherichia_phage_vB_Ecos_CEB_EC3a__KY398841	Escherichia_phage_slur09__LN887948	0.993027	0.7
Escherichia_phage_vB_Ecos_CEB_EC3a__KY398841	Escherichia_phage_vB_Eco_SLUR25__LT907986	0.961186	3.88
Escherichia_phage_vB_Ecos_CEB_EC3a__KY398841	Escherichia_phage_vB_Eco_SLUR26__LR025198	0.959159	4.08
Escherichia_phage_vB_Ecos_CEB_EC3a__KY398841	Escherichia_phage_vB_Eco_SLUR63__LR025196	0.961222	3.88
Escherichia_phage_vB_Ecos_CEB_EC3a__KY398841	Escherichia_phage_vB_Eco_SLUR75__LR025197	0.964561	3.54
Escherichia_phage_vB_Ecos_CEB_EC3a__KY398841	Escherichia_phage_vB_Eco_SLUR76__LR025195	0.959159	4.08
Escherichia_phage_vB_Ecos_CEB_EC3a__KY398841	Escherichia_phage_vB_Eco_swan01__LT841304	0.543036	45.7
Escherichia_phage_vB_Ecos_CEB_EC3a__KY398841	Escherichia_phage_vB_EcoS_EASG3__MK373799	0.994755	0.52
Escherichia_phage_vB_Ecos_CEB_EC3a__KY398841	Escherichia_phage_vB_EcoS_G29_2__MK373798	0.534614	46.54
Escherichia_phage_vB_Ecos_CEB_EC3a__KY398841	Escherichia_phage_vB_EcoS_HASG4__MK373797	0.994731	0.53
Escherichia_phage_vB_Ecos_CEB_EC3a__KY398841	Escherichia_phage_vB_EcoS_HdH2__MK373796	0.993283	0.67
Escherichia_phage_vB_Ecos_CEB_EC3a__KY398841	Escherichia_phage_vB_EcoS_HdK1__MK373794	0.967931	3.21
Escherichia_phage_vB_Ecos_CEB_EC3a__KY398841	Escherichia_phage_vB_EcoS_HdSG1__MK373795	0.971044	2.9
Escherichia_phage_vB_Ecos_CEB_EC3a__KY398841	Escherichia_phage_vB_EcoS_MM01__MK373793	0.285418	71.46
Escherichia_phage_vB_Ecos_CEB_EC3a__KY398841	Escherichia_phage_vB_EcoS_PTXU06__MK373789	0.859172	14.08
Escherichia_phage_vB_Ecos_CEB_EC3a__KY398841	Escherichia_phage_vB_EcoS_VAH1__MK373792	0.9943	0.57
Escherichia_phage_vB_Ecos_CEB_EC3a__KY398841	Escherichia_phage_vB_EcoS_WF5505__MK373790	0.858655	14.13
Escherichia_phage_vB_Ecos_CEB_EC3a__KY398841	Escherichia_phage_vB_EcoS_WFI__MK373791	0.855319	14.47
[truncated: 1,742 more rows]
